# Supplementary material for: The Network Architecture of the Saccharomyces cerevisiae Genome
Source: PLoS One. 2013 Dec 9;8(12):e81972. doi: 10.1371/journal.pone.0081972 (PMC3857230; doi:10.1371/journal.pone.0081972)
Supplement: Table S1 — Inter-chromosomal network maximum clique size. Table of genomic fragments and the size of the largest inter-chromosomal clique to which each fragment belongs. (XLSX) [file pone.0081972.s009.xlsx]

## Sheet: Maximum clique sizes
Chromosome	Start	End	Maximum clique size
chr1	3197	3677	2
chr1	3677	6504	3
chr1	11212	14899	2
chr1	18239	22085	2
chr1	23057	29235	4
chr1	29235	34432	5
chr1	34432	57304	8
chr1	57304	57940	2
chr1	58030	62716	3
chr1	62716	66805	3
chr1	66805	75440	5
chr1	75440	76321	5
chr1	76321	78722	7
chr1	78722	79358	6
chr1	79358	80759	4
chr1	80759	94016	7
chr1	94016	96937	7
chr1	96937	99944	6
chr1	100409	103331	6
chr1	103331	112882	13
chr1	112882	119218	14
chr1	119218	121388	14
chr1	121388	122728	3
chr1	122728	123041	11
chr1	123041	127289	13
chr1	127289	133999	13
chr1	133999	135129	10
chr1	135129	146574	6
chr1	146574	149005	14
chr1	149005	150403	12
chr1	150403	152168	10
chr1	152168	152616	7
chr1	152616	156496	11
chr1	156496	166215	12
chr1	166215	169031	14
chr1	169136	173200	9
chr1	173200	176576	13
chr1	176576	184090	8
chr1	184090	184388	2
chr1	184388	185215	11
chr1	185215	187342	9
chr1	187342	188320	6
chr1	188320	189136	7
chr1	189136	194084	11
chr1	194084	198608	3
chr1	198608	200214	6
chr1	200214	208936	9
chr10	21553	23706	2
chr10	25100	26782	2
chr10	26782	27709	3
chr10	27732	30109	2
chr10	31170	33396	2
chr10	33396	35638	3
chr10	35638	38796	3
chr10	38796	45217	2
chr10	47340	48711	2
chr10	53168	55342	2
chr10	55342	57603	2
chr10	63228	72299	3
chr10	72299	78508	2
chr10	80271	85687	2
chr10	88885	89201	2
chr10	93210	96215	2
chr10	109013	109443	2
chr10	109701	114117	2
chr10	114117	115289	3
chr10	115289	125435	3
chr10	125435	126354	2
chr10	126354	129245	2
chr10	161687	170965	3
chr10	170965	176998	3
chr10	176998	179934	3
chr10	182021	188055	2
chr10	189213	192410	2
chr10	206428	210522	2
chr10	211094	212217	2
chr10	212563	213337	2
chr10	213337	213672	2
chr10	213672	214702	2
chr10	221366	226780	3
chr10	227604	231235	2
chr10	231235	232771	2
chr10	232771	236531	2
chr10	236531	237272	2
chr10	237272	241061	2
chr10	244784	249122	2
chr10	249171	261986	2
chr10	261986	265732	2
chr10	265732	266717	2
chr10	266735	267265	2
chr10	275814	280592	2
chr10	280592	281980	2
chr10	281980	297634	2
chr10	297634	298993	2
chr10	300071	301990	2
chr10	302305	305684	2
chr10	305684	319105	2
chr10	319105	324316	3
chr10	324316	329750	3
chr10	330299	330497	2
chr10	330497	336016	3
chr10	336772	345493	5
chr10	345493	355734	3
chr10	355734	359540	4
chr10	359540	361140	8
chr10	361140	364609	5
chr10	364998	370029	3
chr10	370029	370624	3
chr10	370624	378340	8
chr10	378340	382188	5
chr10	382188	383404	4
chr10	383404	387259	3
chr10	387259	391824	2
chr10	391824	392713	4
chr10	392713	393807	5
chr10	393807	397039	5
chr10	397039	400699	9
chr10	400699	405749	7
chr10	405749	408680	7
chr10	408680	410852	8
chr10	410852	413785	6
chr10	414462	415101	2
chr10	415445	417252	7
chr10	417252	423418	7
chr10	423418	425995	6
chr10	425995	427990	14
chr10	428021	432801	14
chr10	432801	439477	14
chr10	439477	441376	13
chr10	441376	442457	11
chr10	442457	448508	13
chr10	448679	451446	13
chr10	451446	458008	12
chr10	458008	460678	6
chr10	460678	463086	6
chr10	463086	470715	10
chr10	470715	482676	3
chr10	482676	485275	4
chr10	485275	485857	3
chr10	486358	490334	2
chr10	492122	493120	3
chr10	493120	494890	6
chr10	495250	499115	5
chr10	499115	499960	7
chr10	499960	502099	3
chr10	502099	503367	3
chr10	503367	506579	7
chr10	506579	511875	7
chr10	512487	514318	2
chr10	514792	515783	3
chr10	516482	517807	2
chr10	518163	521564	2
chr10	521564	526939	6
chr10	535149	542175	3
chr10	542175	548312	4
chr10	548782	552282	3
chr10	552282	554345	2
chr10	554345	561114	3
chr10	561317	565521	2
chr10	565521	566481	3
chr10	566481	573455	5
chr10	573455	580289	5
chr10	580289	581200	2
chr10	581200	584148	2
chr10	584148	587343	2
chr10	594434	595765	3
chr10	598189	598848	2
chr10	598848	599752	2
chr10	599752	600057	3
chr10	600057	601331	5
chr10	601331	603325	3
chr10	605676	607014	2
chr10	607014	608660	2
chr10	608660	608850	2
chr10	615058	619250	2
chr10	619250	622181	2
chr10	622181	622693	2
chr10	622693	623754	3
chr10	623754	625431	2
chr10	625431	627014	2
chr10	627842	628746	2
chr10	629242	630426	2
chr10	630426	632412	3
chr10	632412	633857	2
chr10	633857	634390	2
chr10	634390	641226	3
chr10	641226	649150	2
chr10	650706	655536	2
chr10	655536	656537	2
chr10	656537	658852	2
chr10	658852	659524	2
chr10	659524	660492	3
chr10	660492	661120	3
chr10	661536	663502	3
chr10	663502	665228	3
chr10	665228	666920	2
chr10	666920	672843	6
chr10	675269	681377	4
chr10	681377	684116	2
chr10	684116	686036	2
chr10	686036	692051	4
chr10	692051	695699	3
chr10	696741	701332	3
chr10	701332	702454	2
chr10	705613	707390	2
chr10	709298	710950	2
chr10	711860	717255	2
chr10	717255	717746	2
chr10	717746	718884	4
chr10	718884	725271	3
chr10	725271	727300	2
chr11	7682	8644	2
chr11	8644	9917	2
chr11	9941	10623	2
chr11	17306	18462	2
chr11	18462	18864	2
chr11	18968	19892	2
chr11	19892	21892	2
chr11	21892	24597	2
chr11	25082	27676	3
chr11	27676	27951	2
chr11	27951	33442	3
chr11	33442	34590	2
chr11	34590	47870	3
chr11	47870	50583	2
chr11	50583	56275	3
chr11	56275	58217	3
chr11	58217	75563	2
chr11	75563	78150	2
chr11	78150	82009	2
chr11	82009	85583	2
chr11	85583	86270	2
chr11	86270	92028	2
chr11	92028	94092	2
chr11	94503	94839	2
chr11	94839	95582	2
chr11	95582	96579	2
chr11	96579	97514	2
chr11	97514	101429	2
chr11	101429	106275	3
chr11	106275	106506	2
chr11	106506	110898	2
chr11	113328	115543	2
chr11	118360	125821	2
chr11	125905	128410	2
chr11	129153	133716	3
chr11	133716	136420	3
chr11	136420	139596	4
chr11	139596	141649	3
chr11	141649	145783	2
chr11	147166	150289	2
chr11	150289	155285	2
chr11	155285	158304	2
chr11	164763	168238	2
chr11	168238	170531	3
chr11	170877	171299	2
chr11	171299	172608	3
chr11	172608	177300	3
chr11	177300	184341	2
chr11	187139	187466	2
chr11	187466	192736	2
chr11	195184	196140	2
chr11	196140	196678	2
chr11	196678	197890	2
chr11	198127	204056	2
chr11	204163	204786	2
chr11	204786	220966	2
chr11	220966	224477	2
chr11	226040	232584	2
chr11	232584	239280	3
chr11	239280	241567	3
chr11	241567	243848	2
chr11	243848	254288	3
chr11	254288	256981	2
chr11	256981	258323	2
chr11	258323	264959	3
chr11	264959	279233	3
chr11	279233	282942	3
chr11	287151	287910	2
chr11	287910	292509	2
chr11	293073	295335	3
chr11	298928	301398	2
chr11	309305	313936	4
chr11	313936	315934	3
chr11	316453	318580	2
chr11	320311	322029	2
chr11	322029	323657	2
chr11	323657	327099	2
chr11	327099	341931	5
chr11	341931	344471	3
chr11	344549	347333	2
chr11	347333	347577	2
chr11	347577	351254	4
chr11	351254	358439	2
chr11	358439	358789	2
chr11	358789	361102	5
chr11	362374	365045	5
chr11	365045	368087	7
chr11	368087	371543	5
chr11	371543	373672	4
chr11	373672	375141	5
chr11	375141	375442	2
chr11	375442	376032	2
chr11	376032	387293	8
chr11	387293	388817	7
chr11	388879	395557	5
chr11	396062	399121	5
chr11	399121	404154	6
chr11	404154	408436	10
chr11	408436	408823	5
chr11	408823	409693	10
chr11	409693	413819	10
chr11	413819	419397	6
chr11	419397	420869	10
chr11	421630	422601	12
chr11	422601	425154	12
chr11	425154	426520	12
chr11	426520	426836	7
chr11	426836	431318	13
chr11	431598	434009	13
chr11	434009	435555	3
chr11	435555	437534	13
chr11	437534	440574	13
chr11	440574	441380	12
chr11	441380	442686	14
chr11	442686	445272	12
chr11	445272	446849	13
chr11	446849	450445	14
chr11	450445	450896	9
chr11	450896	451482	13
chr11	451482	452018	14
chr11	452018	452591	12
chr11	452591	454458	11
chr11	454458	468916	10
chr11	468916	472077	7
chr11	472077	474072	6
chr11	474072	475596	7
chr11	475713	477130	12
chr11	477130	479353	10
chr11	479353	484928	13
chr11	484928	487243	10
chr11	487243	489870	8
chr11	489870	497347	2
chr11	497702	499739	5
chr11	501084	505324	5
chr11	505324	509324	11
chr11	509324	511783	4
chr11	511783	516656	2
chr11	516724	517911	8
chr11	518099	520650	6
chr11	520650	522787	4
chr11	522787	524399	7
chr11	524399	531262	5
chr11	531262	534717	5
chr11	534717	538919	4
chr11	538919	539968	3
chr11	539968	543489	2
chr11	543743	545942	2
chr11	546196	549378	2
chr11	549378	552268	2
chr11	552268	552597	2
chr11	552597	555260	2
chr11	563123	566201	2
chr11	566201	570312	2
chr11	570312	570943	2
chr11	570943	576110	3
chr11	576110	580631	4
chr11	580631	581565	3
chr11	581565	586367	3
chr11	586367	591253	2
chr11	595568	600001	4
chr11	600001	604812	2
chr11	604812	607182	3
chr11	607182	608868	4
chr11	609087	612843	2
chr11	614835	618582	2
chr11	619363	621835	2
chr11	622349	626528	2
chr11	626528	627718	2
chr11	628182	630816	2
chr11	630816	634341	2
chr11	634341	635004	2
chr11	635004	636235	3
chr11	639358	643099	3
chr11	643099	644411	2
chr11	645863	646586	2
chr11	646586	650122	4
chr11	650304	650701	2
chr11	650701	651300	2
chr11	651788	652249	2
chr11	652249	656214	3
chr11	656214	660991	2
chr11	660991	666816	2
chr12	13873	15044	3
chr12	16156	19629	6
chr12	19629	24693	6
chr12	27398	30267	3
chr12	30267	34886	9
chr12	34886	37534	8
chr12	37534	38181	5
chr12	38181	39184	4
chr12	39184	40677	5
chr12	40687	41794	3
chr12	41794	43398	4
chr12	43398	44575	5
chr12	44651	44953	2
chr12	44953	52068	9
chr12	52068	56448	5
chr12	56448	57481	3
chr12	57481	62820	3
chr12	62820	65970	4
chr12	65970	72256	7
chr12	72256	72766	6
chr12	73341	81093	4
chr12	81093	82100	6
chr12	82100	84071	6
chr12	84071	89976	8
chr12	89976	90176	3
chr12	90176	95561	11
chr12	97761	106094	10
chr12	106094	108371	13
chr12	108371	108452	3
chr12	108452	109179	5
chr12	109195	111172	11
chr12	111172	114790	11
chr12	114790	120590	5
chr12	120590	125009	11
chr12	125009	125308	2
chr12	125884	126454	11
chr12	126454	126640	9
chr12	126640	127649	6
chr12	127649	128654	8
chr12	128654	130638	14
chr12	130669	132029	13
chr12	132029	136187	9
chr12	136264	136793	3
chr12	136793	141917	8
chr12	141917	142647	13
chr12	142647	143561	13
chr12	143561	145069	13
chr12	145069	147207	14
chr12	147207	147422	4
chr12	147422	148879	14
chr12	148879	149436	7
chr12	149436	155695	13
chr12	155695	165911	12
chr12	165911	166693	9
chr12	166693	179961	12
chr12	179961	181233	6
chr12	181233	184463	5
chr12	184463	184517	2
chr12	186766	187103	5
chr12	187103	187334	2
chr12	187334	188545	6
chr12	188545	190366	7
chr12	190366	193387	4
chr12	193387	197362	7
chr12	197362	200660	7
chr12	200660	209924	7
chr12	209924	212722	7
chr12	212722	213481	2
chr12	213481	226385	2
chr12	226385	228953	3
chr12	229529	230516	3
chr12	230516	237615	5
chr12	242993	245665	4
chr12	245665	246430	2
chr12	246791	255224	3
chr12	258112	259118	2
chr12	259118	261134	2
chr12	261134	261323	2
chr12	261397	266363	3
chr12	266363	269107	3
chr12	269107	270765	3
chr12	271119	273199	2
chr12	273199	280159	6
chr12	280159	281304	3
chr12	281304	282354	3
chr12	282354	283113	2
chr12	283113	283584	2
chr12	289685	293621	2
chr12	293621	301141	4
chr12	301141	302428	3
chr12	306905	310067	3
chr12	311001	312144	2
chr12	312144	313721	2
chr12	313721	315350	2
chr12	315871	318652	3
chr12	318652	319120	3
chr12	319120	319855	2
chr12	319855	320790	2
chr12	320790	322487	4
chr12	322487	324761	3
chr12	324761	328068	4
chr12	328068	332671	3
chr12	332671	335284	5
chr12	335284	336857	2
chr12	336857	339205	5
chr12	339205	340406	3
chr12	340406	343918	3
chr12	343928	350222	4
chr12	350222	352113	2
chr12	352113	354108	3
chr12	354108	354549	2
chr12	354549	355049	3
chr12	355049	357173	3
chr12	357173	358434	2
chr12	358434	362042	2
chr12	362042	364105	2
chr12	364105	364467	2
chr12	364467	375989	2
chr12	375989	376574	3
chr12	376574	382935	2
chr12	387400	388082	2
chr12	388082	390085	2
chr12	390085	392595	3
chr12	392595	393067	3
chr12	393067	394543	2
chr12	394869	404013	2
chr12	404013	410827	2
chr12	410827	412803	2
chr12	415184	417280	2
chr12	421545	425073	2
chr12	425073	426133	3
chr12	427227	429713	3
chr12	429713	431437	2
chr12	501476	504049	2
chr12	504049	513732	2
chr12	513732	516408	3
chr12	516408	517443	2
chr12	517728	524069	2
chr12	527031	530618	3
chr12	530618	531941	2
chr12	532269	533291	3
chr12	533472	534786	2
chr12	534939	541379	2
chr12	541379	546772	2
chr12	561159	572280	2
chr12	572847	575537	4
chr12	575892	577845	3
chr12	577845	578610	2
chr12	579212	580645	3
chr12	580645	582829	2
chr12	584946	585570	2
chr12	590142	592394	3
chr12	592394	607106	3
chr12	607106	612257	2
chr12	612257	613084	2
chr12	613084	617325	2
chr12	617325	618849	2
chr12	623612	626138	2
chr12	626138	628100	2
chr12	628100	634397	2
chr12	634397	637158	2
chr12	637158	637920	3
chr12	639357	640213	2
chr12	642636	646759	2
chr12	655451	668398	2
chr12	668398	669535	2
chr12	669535	672883	2
chr12	672883	689493	3
chr12	692646	693607	2
chr12	694642	695760	2
chr12	695760	697476	2
chr12	704705	716366	2
chr12	716366	717963	2
chr12	718559	719592	2
chr12	719592	720078	2
chr12	720749	722650	3
chr12	722650	727882	3
chr12	727882	731311	2
chr12	731311	733660	2
chr12	743457	749606	2
chr12	757804	759371	2
chr12	759371	760504	2
chr12	760504	762675	2
chr12	768599	771933	2
chr12	774211	777830	2
chr12	777830	779831	3
chr12	797318	799331	2
chr12	799331	799782	2
chr12	800384	801361	2
chr12	801361	805341	3
chr12	806391	810606	3
chr12	820954	825038	2
chr12	826910	834061	2
chr12	834061	838388	2
chr12	838388	838553	2
chr12	838553	844221	2
chr12	844498	848093	2
chr12	848093	848301	2
chr12	848301	849750	2
chr12	849750	850954	2
chr12	850954	855420	2
chr12	855420	857742	2
chr12	859288	860201	2
chr12	860201	867003	2
chr12	870726	875103	2
chr12	875103	877617	2
chr12	877617	878452	3
chr12	878452	878911	2
chr12	878911	889959	2
chr12	889959	895245	2
chr12	896766	904123	2
chr12	904255	907412	2
chr12	911172	912545	2
chr12	912632	915597	3
chr12	915597	920860	2
chr12	920860	925553	3
chr12	925553	927296	2
chr12	927296	929836	2
chr12	934965	936639	2
chr12	936639	938933	2
chr12	939032	945282	2
chr12	945282	954816	3
chr12	955986	958782	2
chr12	958782	960516	2
chr12	960516	965660	2
chr12	968511	969907	2
chr12	970376	971439	2
chr12	971439	972702	2
chr12	977603	983491	2
chr12	984299	985167	2
chr12	985167	985657	3
chr12	988073	992002	3
chr12	992002	992434	3
chr12	993271	994835	2
chr12	995134	996356	3
chr12	1008075	1016051	3
chr12	1016051	1016310	2
chr12	1016803	1020740	2
chr12	1020740	1023121	3
chr12	1023121	1025248	3
chr12	1025248	1031236	3
chr12	1031236	1031944	2
chr12	1032238	1033282	2
chr12	1033282	1034937	2
chr12	1034937	1037824	3
chr12	1037824	1042299	2
chr12	1042299	1044081	2
chr12	1044198	1050271	2
chr12	1053485	1061531	2
chr13	9782	10569	2
chr13	10569	11673	2
chr13	11673	16017	4
chr13	16017	17030	4
chr13	17030	18492	3
chr13	18492	20748	5
chr13	20748	21397	4
chr13	21397	22711	4
chr13	22711	25178	3
chr13	25178	27248	3
chr13	27920	28952	4
chr13	28952	31497	3
chr13	31497	35039	2
chr13	35039	39763	3
chr13	39763	43301	2
chr13	43301	45847	3
chr13	45847	48033	3
chr13	48427	52664	3
chr13	52664	54270	3
chr13	54270	61125	2
chr13	61125	68268	2
chr13	68377	70496	2
chr13	70496	74806	3
chr13	76549	77497	2
chr13	77497	80089	3
chr13	80089	82687	2
chr13	82687	87207	3
chr13	87207	87424	2
chr13	87645	89350	3
chr13	89350	92921	2
chr13	92921	97225	2
chr13	97225	97745	2
chr13	98610	110069	4
chr13	110069	113426	2
chr13	114090	114381	2
chr13	114381	116569	4
chr13	117117	119965	3
chr13	119965	122192	2
chr13	122192	122942	2
chr13	122942	125715	3
chr13	126075	128130	2
chr13	128775	130526	3
chr13	130526	135282	3
chr13	135282	139225	2
chr13	139225	142786	2
chr13	142786	149542	3
chr13	149542	150191	3
chr13	150191	154810	2
chr13	154810	164838	2
chr13	164838	165005	2
chr13	165005	170116	4
chr13	170116	173312	3
chr13	173312	173576	3
chr13	173846	177881	2
chr13	177966	178270	2
chr13	178270	180001	3
chr13	180001	190454	2
chr13	190454	207259	3
chr13	207259	216896	5
chr13	216896	219046	2
chr13	219079	221485	9
chr13	221485	227253	8
chr13	227253	229093	10
chr13	229093	229526	4
chr13	229526	230926	3
chr13	230926	232563	13
chr13	232563	234101	9
chr13	234101	236491	3
chr13	236491	237957	13
chr13	237957	244783	8
chr13	244783	257923	13
chr13	257923	261531	13
chr13	261531	262488	11
chr13	262488	263569	5
chr13	266150	273099	14
chr13	273099	278642	14
chr13	278642	278974	13
chr13	278974	279473	14
chr13	279473	281883	14
chr13	281883	283059	14
chr13	283059	285476	14
chr13	285476	289280	12
chr13	289280	291561	11
chr13	291561	293840	12
chr13	297656	298897	3
chr13	298897	301962	6
chr13	301962	307184	13
chr13	307184	307683	7
chr13	307683	308845	3
chr13	308845	311873	13
chr13	311873	312408	6
chr13	312408	315913	5
chr13	316485	319680	6
chr13	319680	327844	5
chr13	327844	329088	4
chr13	329088	332902	3
chr13	332902	334265	7
chr13	334430	335313	6
chr13	335313	338912	4
chr13	338912	339577	4
chr13	339831	344332	5
chr13	344332	348692	3
chr13	365095	368010	4
chr13	368143	368717	2
chr13	368717	370421	2
chr13	370421	379634	2
chr13	379984	383982	2
chr13	383982	386547	3
chr13	386547	388427	3
chr13	388427	395227	2
chr13	395227	399442	3
chr13	399442	402207	2
chr13	402207	413310	2
chr13	413310	417889	3
chr13	417889	419926	2
chr13	419926	421706	3
chr13	421706	422971	3
chr13	428843	429815	2
chr13	429815	432650	2
chr13	433408	437311	2
chr13	437311	441505	2
chr13	444820	449837	3
chr13	449837	456829	3
chr13	456829	458804	3
chr13	459396	469050	2
chr13	469342	470193	2
chr13	470193	470963	2
chr13	471052	472588	2
chr13	472828	476103	3
chr13	476357	477138	2
chr13	477138	486488	2
chr13	486488	491081	2
chr13	491081	494764	2
chr13	495459	506577	2
chr13	506577	508625	3
chr13	508625	514861	2
chr13	514861	518011	3
chr13	518011	521674	3
chr13	521746	524773	2
chr13	524773	529762	2
chr13	529762	531735	3
chr13	531735	533605	2
chr13	533605	533950	2
chr13	533950	538071	2
chr13	538551	543411	2
chr13	543491	545131	2
chr13	545131	553092	2
chr13	553092	553488	2
chr13	553488	555115	2
chr13	555115	569051	3
chr13	573964	576481	2
chr13	577895	579019	2
chr13	579019	581841	2
chr13	581841	585323	3
chr13	585323	592070	3
chr13	592070	595180	2
chr13	595180	596550	2
chr13	599307	600103	2
chr13	600178	602313	2
chr13	602313	606522	2
chr13	607777	608452	2
chr13	608452	613399	2
chr13	613399	618735	2
chr13	618735	621279	3
chr13	621825	623112	2
chr13	623112	631940	2
chr13	634407	638706	2
chr13	638706	643443	2
chr13	643443	645578	2
chr13	652611	655472	2
chr13	655472	656321	2
chr13	656321	656755	2
chr13	660704	664636	2
chr13	664636	666543	2
chr13	666543	670244	3
chr13	670580	671784	2
chr13	672698	674288	3
chr13	674288	674912	2
chr13	674912	688953	3
chr13	692011	697776	2
chr13	697776	700424	3
chr13	710409	713196	2
chr13	713196	717318	2
chr13	717318	727729	2
chr13	727729	737384	2
chr13	737384	738546	2
chr13	738546	740793	2
chr13	742560	744846	2
chr13	744846	748642	2
chr13	748713	749686	2
chr13	749686	753823	2
chr13	753823	755871	3
chr13	755871	760451	3
chr13	760451	767373	2
chr13	767843	769787	2
chr13	769887	771683	3
chr13	771683	772701	3
chr13	772701	777567	2
chr13	782413	783549	2
chr13	783736	785465	2
chr13	785465	787090	2
chr13	787198	787698	2
chr13	789924	790865	2
chr13	790865	792909	2
chr13	792909	796301	2
chr13	796301	799955	3
chr13	800087	802095	2
chr13	802095	803242	3
chr13	804122	811547	2
chr13	811669	812102	2
chr13	812102	816267	2
chr13	816267	823482	4
chr13	823482	824518	3
chr13	824518	828087	3
chr13	828087	829386	3
chr13	829943	831121	3
chr13	831121	833100	2
chr13	833100	834159	3
chr13	834424	835427	2
chr13	837137	839443	3
chr13	839443	841179	2
chr13	841179	842930	2
chr13	842930	845401	3
chr13	845448	852830	2
chr13	852830	855605	3
chr13	855605	857412	2
chr13	857545	857757	2
chr13	857757	864013	3
chr13	864013	866020	2
chr13	866020	873571	3
chr13	888683	889970	2
chr13	889970	891791	2
chr13	891969	895614	2
chr13	896086	896796	2
chr13	896796	902011	3
chr13	902011	902923	3
chr13	902923	904787	2
chr13	910748	915652	2
chr14	10741	15973	2
chr14	16162	18830	2
chr14	18830	19852	3
chr14	19852	21770	3
chr14	21770	23831	2
chr14	23831	25203	2
chr14	25203	39361	2
chr14	39361	45951	2
chr14	46112	47522	2
chr14	60226	62070	2
chr14	62070	66936	2
chr14	66936	72683	2
chr14	80803	82745	2
chr14	82745	84503	2
chr14	84503	86167	3
chr14	86167	87775	2
chr14	87775	97893	2
chr14	103613	106604	2
chr14	106604	110093	2
chr14	110093	111009	2
chr14	111558	114487	2
chr14	114487	120177	2
chr14	120177	123017	3
chr14	123234	130512	3
chr14	130512	132942	2
chr14	133436	140041	2
chr14	140903	141448	2
chr14	147231	148705	2
chr14	148705	149778	2
chr14	154259	159841	2
chr14	161641	162271	2
chr14	162271	163700	2
chr14	164771	167774	3
chr14	169947	175320	3
chr14	175320	182391	2
chr14	184192	186774	2
chr14	186837	191768	2
chr14	192381	193633	3
chr14	193786	198301	3
chr14	198301	199710	3
chr14	200863	202783	2
chr14	202783	204887	2
chr14	204887	216077	2
chr14	220387	222361	2
chr14	234351	234985	2
chr14	234985	236955	4
chr14	237088	237820	2
chr14	237820	242766	2
chr14	242766	243760	2
chr14	243760	245265	2
chr14	245265	251562	2
chr14	253658	255523	3
chr14	255973	257337	2
chr14	257888	264204	2
chr14	265074	267728	2
chr14	267728	278421	3
chr14	278421	279226	3
chr14	279226	282207	3
chr14	282207	283010	3
chr14	283010	284407	2
chr14	284407	285463	2
chr14	285463	289771	3
chr14	289771	292810	3
chr14	292941	299834	4
chr14	299834	303394	4
chr14	306771	309270	2
chr14	309270	311997	4
chr14	311997	315857	2
chr14	315857	317966	2
chr14	317966	321279	3
chr14	322338	326115	2
chr14	326169	329556	2
chr14	329556	332137	2
chr14	332137	333153	2
chr14	333153	334126	2
chr14	334126	336386	2
chr14	336386	338338	3
chr14	338662	343878	2
chr14	343878	353210	3
chr14	353210	353876	2
chr14	353876	354976	2
chr14	354976	356092	3
chr14	356827	357165	2
chr14	361159	362363	2
chr14	362414	365468	2
chr14	365468	369311	2
chr14	369311	372286	2
chr14	372286	375503	2
chr14	383209	385240	2
chr14	389440	391707	2
chr14	391707	396628	3
chr14	396628	403403	3
chr14	404172	407675	4
chr14	408311	409577	2
chr14	412466	412911	2
chr14	417417	419914	2
chr14	419914	421102	2
chr14	421102	421813	2
chr14	421813	423314	2
chr14	423314	429651	3
chr14	429710	433479	3
chr14	433479	434613	2
chr14	437454	438634	2
chr14	439298	445341	3
chr14	445341	450577	2
chr14	450577	452071	2
chr14	452071	458141	3
chr14	458141	461285	2
chr14	464930	467632	2
chr14	476277	481460	2
chr14	481460	484554	3
chr14	484554	494185	2
chr14	494434	497316	3
chr14	497316	497572	2
chr14	497572	498093	2
chr14	498093	506946	3
chr14	507788	508808	3
chr14	508808	512250	3
chr14	512250	517415	3
chr14	517415	525445	2
chr14	527878	529295	2
chr14	529295	531349	3
chr14	531349	540463	6
chr14	540948	548327	4
chr14	548327	550860	3
chr14	550860	555551	10
chr14	555551	556139	2
chr14	573840	576452	6
chr14	576452	577991	10
chr14	577991	581632	10
chr14	581632	585036	4
chr14	585616	587315	4
chr14	587315	588007	2
chr14	588896	589131	2
chr14	589131	596532	10
chr14	596532	596822	2
chr14	596822	597014	6
chr14	597014	598382	5
chr14	599652	601881	9
chr14	601881	607252	12
chr14	607252	608896	6
chr14	609136	610666	7
chr14	610982	612369	9
chr14	612369	614753	13
chr14	614753	619329	12
chr14	619329	620998	13
chr14	620998	621315	7
chr14	621315	621596	6
chr14	621596	622444	6
chr14	622444	623594	14
chr14	623594	628344	14
chr14	628344	630670	13
chr14	630670	630820	2
chr14	630820	633374	13
chr14	633374	637195	13
chr14	637195	637920	8
chr14	637920	646334	11
chr14	646334	652287	14
chr14	652287	654431	13
chr14	654431	659819	13
chr14	659819	661357	9
chr14	661357	666558	8
chr14	666558	671708	7
chr14	671708	686297	7
chr14	686297	687488	6
chr14	687488	688975	7
chr14	688975	691733	8
chr14	691733	693860	7
chr14	693860	697476	5
chr14	697476	702471	3
chr14	702471	703179	3
chr14	703179	713881	4
chr14	713881	716441	2
chr14	716441	718669	3
chr14	718669	719039	3
chr14	719039	722773	3
chr14	722773	724053	2
chr14	724053	730811	3
chr14	730811	732507	4
chr14	732507	739930	4
chr14	739930	742310	2
chr14	744019	744697	3
chr14	745304	747530	3
chr14	747530	748356	3
chr14	755066	761738	3
chr14	761738	765330	3
chr14	765330	770424	2
chr14	770424	772029	4
chr14	779278	780542	2
chr14	780542	781485	2
chr15	0	4138	2
chr15	4138	7957	3
chr15	8288	12333	2
chr15	13458	13805	2
chr15	27094	31735	3
chr15	31735	40462	2
chr15	44995	51323	2
chr15	51323	59734	2
chr15	59734	61909	2
chr15	63479	68035	2
chr15	68035	71357	2
chr15	71357	72274	2
chr15	72274	79605	2
chr15	79605	84313	3
chr15	84313	89638	2
chr15	92138	94413	2
chr15	94867	102389	2
chr15	102389	104912	2
chr15	104912	110408	3
chr15	110543	111614	3
chr15	111614	111934	2
chr15	112372	116106	2
chr15	116106	126637	2
chr15	126862	128962	2
chr15	135076	141449	2
chr15	143152	145315	2
chr15	145315	146871	2
chr15	150172	150477	2
chr15	150477	152064	3
chr15	152064	153901	3
chr15	155861	159678	4
chr15	159828	167618	3
chr15	169094	170722	2
chr15	170722	171504	2
chr15	171504	175711	2
chr15	175711	181851	3
chr15	181851	183728	2
chr15	183728	188908	2
chr15	189274	191972	2
chr15	191972	194387	3
chr15	194387	195702	2
chr15	195702	197993	3
chr15	197993	202697	3
chr15	202697	211734	3
chr15	211734	216984	2
chr15	216984	220570	4
chr15	224649	230720	2
chr15	230720	232193	3
chr15	232193	233294	4
chr15	233294	235987	3
chr15	236592	239422	3
chr15	239704	242819	2
chr15	242819	254221	2
chr15	255153	255771	3
chr15	255771	256366	5
chr15	256366	258193	9
chr15	258193	260539	3
chr15	260590	264408	4
chr15	265189	272781	6
chr15	273049	273391	4
chr15	273671	275216	5
chr15	275216	277259	5
chr15	277259	281254	2
chr15	281254	281762	7
chr15	281762	283472	10
chr15	283472	283749	7
chr15	283749	292420	11
chr15	292420	293319	2
chr15	294639	295094	2
chr15	295094	300251	12
chr15	300251	304659	9
chr15	304659	307050	12
chr15	307050	307882	11
chr15	307882	311051	13
chr15	311051	312098	10
chr15	312098	315881	14
chr15	315881	318571	14
chr15	318571	320625	14
chr15	320625	321667	6
chr15	321667	330825	14
chr15	330825	331754	11
chr15	331754	332166	12
chr15	332166	334176	13
chr15	334176	338676	11
chr15	338676	340018	9
chr15	340018	343384	8
chr15	343384	344195	10
chr15	344195	346472	6
chr15	346583	348881	11
chr15	348881	350834	10
chr15	350834	352324	8
chr15	352324	353579	12
chr15	353579	359010	8
chr15	359010	364158	4
chr15	364158	366188	7
chr15	366188	367862	3
chr15	367862	370964	8
chr15	370964	374044	4
chr15	374044	376319	3
chr15	376319	380057	10
chr15	380057	383340	4
chr15	383340	390026	7
chr15	390026	391737	2
chr15	391737	397356	7
chr15	397356	399342	8
chr15	399517	402365	9
chr15	402365	403783	8
chr15	403783	404254	6
chr15	404263	405049	2
chr15	405049	407900	10
chr15	407900	413924	2
chr15	413924	414319	3
chr15	414421	420434	8
chr15	420434	421140	4
chr15	421140	421960	2
chr15	421960	423465	3
chr15	423465	424934	3
chr15	424934	432219	6
chr15	433217	436567	3
chr15	436567	447087	3
chr15	447528	458322	3
chr15	458912	467957	4
chr15	467957	476900	3
chr15	476900	481715	3
chr15	481715	486589	3
chr15	486612	488564	2
chr15	488564	498636	4
chr15	500763	505857	3
chr15	507370	509649	3
chr15	509649	514572	2
chr15	516343	517064	3
chr15	517397	528503	3
chr15	528503	530716	2
chr15	530716	536111	2
chr15	536111	543278	2
chr15	543278	547043	2
chr15	549116	551668	2
chr15	551762	554754	2
chr15	564492	565677	2
chr15	566689	570265	2
chr15	570265	574404	2
chr15	574404	575530	2
chr15	582895	591303	2
chr15	593078	593957	2
chr15	594281	601688	2
chr15	601688	603814	2
chr15	603814	609487	2
chr15	609487	615897	2
chr15	617937	619851	3
chr15	619851	626957	2
chr15	626983	627622	2
chr15	627622	629071	2
chr15	636283	640521	2
chr15	641842	643503	2
chr15	647825	648796	2
chr15	650326	655499	2
chr15	658490	659927	2
chr15	670702	673383	2
chr15	673383	674462	3
chr15	674462	682292	4
chr15	684072	691313	4
chr15	694372	696364	2
chr15	696364	697398	2
chr15	697398	698648	2
chr15	711076	712699	2
chr15	712699	714811	2
chr15	716539	722249	2
chr15	722439	726450	2
chr15	726450	728092	2
chr15	729162	729772	3
chr15	729772	730774	2
chr15	730774	732553	3
chr15	740461	743097	2
chr15	743097	743700	2
chr15	743700	747573	2
chr15	747573	747946	2
chr15	748297	749832	3
chr15	750119	754755	2
chr15	754755	755819	3
chr15	755867	757663	2
chr15	757663	764156	2
chr15	764156	774810	2
chr15	774810	777261	2
chr15	777296	779782	2
chr15	779782	781147	2
chr15	781147	784380	3
chr15	784719	787966	3
chr15	789781	790258	2
chr15	790258	792968	2
chr15	793916	803350	3
chr15	803350	803807	2
chr15	803807	804308	2
chr15	804308	807990	2
chr15	807990	810756	2
chr15	812327	813416	2
chr15	813416	813794	2
chr15	814875	819921	2
chr15	825136	846894	2
chr15	846894	848813	2
chr15	848813	852336	2
chr15	852336	852961	2
chr15	856961	857540	2
chr15	857540	861965	2
chr15	861965	863963	2
chr15	864796	870999	2
chr15	870999	878296	2
chr15	878296	886687	3
chr15	886687	888537	2
chr15	888537	888725	2
chr15	888970	891136	2
chr15	891136	894181	2
chr15	902067	903747	3
chr15	903747	905590	2
chr15	905590	910918	2
chr15	910918	911163	3
chr15	911163	912960	2
chr15	912960	913680	2
chr15	913680	914474	2
chr15	914474	921200	3
chr15	921575	922984	2
chr15	922984	927577	2
chr15	927746	929385	2
chr15	929385	943716	3
chr15	943716	945165	2
chr15	945165	946241	3
chr15	946241	947953	3
chr15	959041	961569	3
chr15	961569	962099	3
chr15	962099	963834	2
chr15	967656	974377	2
chr15	983644	991854	2
chr15	994008	994597	2
chr15	995679	1006357	2
chr15	1006357	1007008	2
chr15	1007008	1008902	2
chr15	1010047	1018801	3
chr15	1018943	1021849	2
chr15	1023130	1027297	4
chr15	1027297	1028453	2
chr15	1028453	1030222	2
chr15	1030222	1033588	2
chr15	1033588	1043014	3
chr15	1043014	1043972	3
chr15	1044657	1045751	3
chr15	1047438	1048408	2
chr15	1049079	1053271	3
chr15	1053635	1054604	2
chr15	1054604	1055393	2
chr15	1055393	1057521	2
chr15	1057521	1070765	2
chr15	1073876	1082801	2
chr16	8337	15852	2
chr16	22260	24093	2
chr16	24093	24998	2
chr16	24998	34404	2
chr16	34404	39066	3
chr16	39066	40150	2
chr16	40579	46765	3
chr16	46765	47386	2
chr16	50090	64888	3
chr16	65483	69819	3
chr16	69819	72448	2
chr16	79466	86189	4
chr16	87876	88160	2
chr16	89064	89417	2
chr16	89934	92413	2
chr16	93283	98952	2
chr16	98952	99139	2
chr16	99730	101585	2
chr16	101585	103586	2
chr16	103586	107643	3
chr16	107643	110887	3
chr16	110887	111769	3
chr16	111769	113053	2
chr16	113053	116973	2
chr16	116973	120110	3
chr16	123040	128613	2
chr16	128613	130311	2
chr16	130311	131240	2
chr16	131240	132208	2
chr16	132208	134465	3
chr16	134465	135422	2
chr16	135422	138407	2
chr16	145926	146557	2
chr16	146964	155797	2
chr16	155797	166621	2
chr16	168746	175484	2
chr16	175484	177710	2
chr16	179449	183631	2
chr16	183631	186237	2
chr16	186237	188363	2
chr16	188363	190218	2
chr16	190218	190839	2
chr16	190839	193909	3
chr16	194098	198260	3
chr16	198260	199626	2
chr16	199626	200273	3
chr16	200273	204000	4
chr16	204000	205372	2
chr16	205372	206779	2
chr16	206779	208066	2
chr16	208066	211415	2
chr16	215380	219768	2
chr16	220289	222723	2
chr16	222723	234946	4
chr16	234946	245863	2
chr16	245863	247767	4
chr16	247767	247839	2
chr16	248544	250101	3
chr16	250101	251209	3
chr16	251209	259310	2
chr16	259310	260519	2
chr16	264242	268472	3
chr16	268472	269659	3
chr16	269659	270986	2
chr16	271479	272174	2
chr16	272174	273985	2
chr16	273985	275054	2
chr16	275849	276829	2
chr16	276829	282017	2
chr16	292625	295453	4
chr16	298891	300106	3
chr16	300106	300445	3
chr16	300445	304791	4
chr16	304791	308186	2
chr16	308186	309477	5
chr16	309477	310626	3
chr16	310919	313066	3
chr16	313727	316027	3
chr16	331960	335227	2
chr16	335227	337817	2
chr16	337995	340024	2
chr16	340024	346754	2
chr16	347143	351302	2
chr16	351302	354418	2
chr16	354418	357208	2
chr16	357274	358579	2
chr16	358579	364415	2
chr16	364415	374013	2
chr16	378111	380413	2
chr16	380413	388123	5
chr16	388123	390194	4
chr16	390194	391999	4
chr16	391999	394482	3
chr16	394482	396375	3
chr16	396375	399384	4
chr16	399384	403043	4
chr16	403043	404294	3
chr16	408152	412158	3
chr16	412158	413514	2
chr16	413514	421303	3
chr16	421303	423827	2
chr16	424352	427197	4
chr16	427726	428980	3
chr16	428980	429201	3
chr16	429201	432918	3
chr16	432918	440074	2
chr16	445507	446278	2
chr16	446278	448810	4
chr16	448810	455530	3
chr16	459159	462117	2
chr16	462117	464613	3
chr16	464613	468355	2
chr16	469503	470752	3
chr16	477172	477418	2
chr16	477418	478574	4
chr16	478785	480155	2
chr16	480155	481820	5
chr16	481820	486878	4
chr16	486878	490279	3
chr16	490279	491153	2
chr16	491153	492896	6
chr16	492896	506484	8
chr16	506484	509081	10
chr16	509081	509795	3
chr16	509804	510548	2
chr16	510548	511297	12
chr16	512091	512923	12
chr16	512923	522728	6
chr16	522728	529149	7
chr16	529149	532020	12
chr16	532020	537580	12
chr16	537580	537724	5
chr16	537724	537804	2
chr16	537804	541716	13
chr16	541716	542313	14
chr16	542313	543839	10
chr16	543839	550918	13
chr16	550918	551908	13
chr16	551908	553021	13
chr16	553021	553321	13
chr16	553321	554159	13
chr16	554159	555649	12
chr16	556257	561347	13
chr16	561347	562977	7
chr16	562977	564792	6
chr16	564792	567872	14
chr16	567872	572851	14
chr16	572851	573736	14
chr16	573736	576827	14
chr16	576836	580175	14
chr16	580175	580590	12
chr16	580590	580911	2
chr16	580911	581721	10
chr16	581721	583732	11
chr16	583732	584609	4
chr16	584609	593516	11
chr16	593516	594733	8
chr16	594733	600215	2
chr16	601003	601970	6
chr16	603174	606019	8
chr16	606019	606412	2
chr16	606412	607847	4
chr16	607847	611660	7
chr16	611660	612942	7
chr16	612942	614842	8
chr16	614842	616704	6
chr16	616704	619138	5
chr16	619189	623443	3
chr16	623443	626944	3
chr16	626944	627487	2
chr16	627487	630044	2
chr16	630044	633264	4
chr16	633264	637857	4
chr16	637857	638892	7
chr16	638892	654839	4
chr16	656497	657666	2
chr16	659684	661703	2
chr16	661703	667120	3
chr16	667628	669191	3
chr16	669191	670757	2
chr16	675170	678400	2
chr16	678400	681283	2
chr16	681554	684596	2
chr16	686337	690139	3
chr16	690139	692800	2
chr16	692800	694333	2
chr16	694333	696431	2
chr16	705335	706927	2
chr16	706927	707275	2
chr16	707275	709480	2
chr16	709480	711063	3
chr16	711063	712791	2
chr16	712791	714331	4
chr16	716268	721106	2
chr16	721106	721438	2
chr16	721438	722691	3
chr16	722691	724684	2
chr16	725775	727253	3
chr16	727253	728702	2
chr16	730146	736968	3
chr16	736968	740607	2
chr16	740607	740798	2
chr16	743902	748895	2
chr16	748895	750430	2
chr16	750430	751635	2
chr16	751635	753236	2
chr16	753236	754701	2
chr16	754701	756059	2
chr16	756059	762808	2
chr16	762808	773051	3
chr16	773051	775243	2
chr16	777046	788585	3
chr16	788585	793518	3
chr16	795860	799172	2
chr16	799251	812045	2
chr16	812045	813770	3
chr16	813770	816219	2
chr16	816219	828899	3
chr16	828899	831619	3
chr16	832023	834245	2
chr16	857376	863084	2
chr16	864518	865789	2
chr16	865789	873290	2
chr16	873290	886288	3
chr16	886288	888102	2
chr16	891516	893937	4
chr16	893937	896751	2
chr16	896751	900280	4
chr16	900280	901324	3
chr16	901324	905165	2
chr16	905165	910507	3
chr16	912011	912249	2
chr16	912249	914620	2
chr16	914620	916633	2
chr16	916633	917902	2
chr16	917902	921439	3
chr16	921480	931696	3
chr16	934007	935789	2
chr16	935789	939265	2
chr2	8396	10423	3
chr2	11343	11518	2
chr2	11518	17176	4
chr2	17176	20467	3
chr2	20467	21538	2
chr2	22901	33734	2
chr2	33734	38093	3
chr2	38093	40491	3
chr2	40491	42640	2
chr2	42968	43621	2
chr2	43621	46362	2
chr2	53848	55191	3
chr2	56230	59231	2
chr2	59231	61162	3
chr2	61162	69375	3
chr2	69375	73561	3
chr2	73561	74560	2
chr2	74560	74778	2
chr2	74778	76630	2
chr2	76980	77287	2
chr2	78065	84278	2
chr2	84278	89594	3
chr2	89594	93137	3
chr2	93137	94148	2
chr2	94148	95967	3
chr2	95967	98833	4
chr2	98833	100366	3
chr2	100366	104350	2
chr2	105370	109500	2
chr2	110118	117040	2
chr2	117040	119954	4
chr2	119954	126803	3
chr2	126803	129483	3
chr2	129483	130254	2
chr2	130254	136257	6
chr2	136257	138393	3
chr2	138393	140876	4
chr2	140876	147885	2
chr2	147885	152106	2
chr2	152106	153653	5
chr2	153653	155161	2
chr2	155378	158205	2
chr2	158205	163690	6
chr2	163690	165374	3
chr2	166995	167234	2
chr2	167234	168594	3
chr2	168594	173550	2
chr2	173932	180851	6
chr2	180851	183679	2
chr2	183679	185354	7
chr2	185354	186545	8
chr2	186545	188854	8
chr2	188854	189293	6
chr2	189293	191404	9
chr2	191458	195544	12
chr2	195544	195780	2
chr2	195780	198400	13
chr2	198400	198690	6
chr2	198690	202328	6
chr2	202328	208595	5
chr2	208595	209246	13
chr2	209246	212176	5
chr2	212311	218009	13
chr2	218009	218622	9
chr2	218622	219314	6
chr2	219314	225662	9
chr2	225662	228416	13
chr2	228416	229341	10
chr2	230233	231791	9
chr2	231791	234028	13
chr2	234028	235407	14
chr2	235407	235746	5
chr2	235746	236729	7
chr2	236729	237728	13
chr2	237728	237918	2
chr2	237918	238485	8
chr2	238485	239852	13
chr2	239852	243657	13
chr2	243657	247678	14
chr2	247678	248330	11
chr2	248774	249408	2
chr2	249408	250763	14
chr2	250763	252963	13
chr2	252963	265557	10
chr2	265557	266987	4
chr2	266987	269252	10
chr2	269252	270216	5
chr2	270216	272676	8
chr2	272676	274756	12
chr2	274756	274971	2
chr2	274971	277457	13
chr2	277457	277662	7
chr2	277662	280320	14
chr2	280320	281148	9
chr2	281148	282058	3
chr2	282058	285248	8
chr2	285248	294987	9
chr2	294987	298650	3
chr2	298650	300307	4
chr2	300307	303646	3
chr2	303646	307413	4
chr2	307413	317770	6
chr2	317770	329472	3
chr2	330953	335605	2
chr2	335605	339056	4
chr2	339056	342047	4
chr2	342047	342642	2
chr2	342642	345786	2
chr2	345786	352096	2
chr2	352096	354995	4
chr2	356452	357553	7
chr2	357553	361186	3
chr2	361186	364142	3
chr2	364142	364827	3
chr2	365737	367348	5
chr2	367348	368721	2
chr2	368721	370714	4
chr2	370714	373877	4
chr2	373877	376367	3
chr2	376367	384596	3
chr2	384596	384682	2
chr2	384682	386702	3
chr2	386702	387512	2
chr2	387512	391664	3
chr2	391664	396202	3
chr2	396202	398383	2
chr2	398383	401940	3
chr2	402012	402179	2
chr2	402179	402751	2
chr2	405199	411227	2
chr2	411318	412037	2
chr2	412037	412870	4
chr2	412870	413108	2
chr2	413108	413648	3
chr2	413648	416250	4
chr2	416250	417378	2
chr2	417378	420203	2
chr2	420203	420695	2
chr2	420695	421384	3
chr2	421709	423324	3
chr2	423324	436632	2
chr2	436632	438989	3
chr2	443120	444236	2
chr2	444236	444945	2
chr2	444945	451974	2
chr2	451974	458094	2
chr2	458094	459506	2
chr2	459506	464548	2
chr2	465253	466446	2
chr2	466446	469242	3
chr2	469366	478901	2
chr2	480471	482461	2
chr2	482461	491186	3
chr2	491186	493365	2
chr2	493365	501102	2
chr2	504886	506739	2
chr2	506739	510396	2
chr2	510396	513665	2
chr2	520776	522699	2
chr2	525727	529827	3
chr2	529827	535956	2
chr2	535956	540338	4
chr2	540757	544036	2
chr2	544036	545067	2
chr2	545067	549972	2
chr2	552572	554472	4
chr2	555972	557330	2
chr2	557565	560817	2
chr2	560817	562939	2
chr2	562939	563275	2
chr2	563275	564555	2
chr2	566282	571304	2
chr2	572856	575206	2
chr2	579137	580102	3
chr2	580102	583624	2
chr2	583624	588633	2
chr2	588789	590368	2
chr2	590368	595408	3
chr2	595408	599964	2
chr2	599964	605464	3
chr2	612567	621199	3
chr2	621199	622796	2
chr2	622796	625045	2
chr2	625045	626861	2
chr2	626861	627755	3
chr2	627755	630497	2
chr2	630497	634815	2
chr2	634815	636321	3
chr2	636321	636571	3
chr2	636571	640628	2
chr2	642691	644182	2
chr2	644182	645721	2
chr2	645721	646669	2
chr2	646669	649110	2
chr2	651765	652187	2
chr2	652187	665586	2
chr2	665586	666682	2
chr2	666682	668507	3
chr2	668507	669587	4
chr2	669587	671885	2
chr2	671885	673578	2
chr2	673578	679799	2
chr2	679799	681220	2
chr2	682183	684830	2
chr2	688671	691255	3
chr2	691255	693916	2
chr2	693916	694487	3
chr2	694487	696678	2
chr2	696678	697755	2
chr2	700828	704324	4
chr2	704324	712939	2
chr2	720113	722274	2
chr2	722274	725067	2
chr2	725067	730672	2
chr2	730672	731279	2
chr2	732652	742953	3
chr2	743079	743451	3
chr2	743759	747554	3
chr2	747554	758379	2
chr2	758379	760796	2
chr2	766817	767166	2
chr2	772172	775117	2
chr2	775172	781115	2
chr2	781115	783303	2
chr2	783303	785122	2
chr2	785659	792117	2
chr2	792117	795179	2
chr2	795179	800674	2
chr3	0	1615	4
chr3	1615	8775	3
chr3	8775	14848	5
chr3	14848	17031	5
chr3	19589	31869	7
chr3	31869	35244	10
chr3	35244	36455	6
chr3	36455	41816	6
chr3	41816	44997	7
chr3	44997	49615	14
chr3	49615	49898	11
chr3	49898	54657	11
chr3	54657	65471	12
chr3	65471	65960	4
chr3	65960	66382	2
chr3	66382	67015	3
chr3	67015	67715	11
chr3	67715	74456	10
chr3	74456	79224	10
chr3	79224	82218	11
chr3	82218	88901	8
chr3	88901	103446	13
chr3	103446	107636	12
chr3	107636	108722	14
chr3	108722	115843	13
chr3	115843	118017	13
chr3	118017	125081	14
chr3	125081	125637	3
chr3	125637	126391	6
chr3	126498	128311	13
chr3	128311	129510	12
chr3	129510	130920	14
chr3	130920	132598	6
chr3	132598	136259	12
chr3	136259	139272	14
chr3	139316	140046	4
chr3	140046	140449	7
chr3	140449	142540	6
chr3	152732	153735	7
chr3	153735	155013	9
chr3	155013	155679	2
chr3	155679	157084	7
chr3	157084	160355	8
chr3	160668	161375	6
chr3	161375	163357	3
chr3	163357	164106	2
chr3	164106	170668	2
chr3	170668	172712	4
chr3	172712	174234	3
chr3	174234	175988	4
chr3	175988	176466	2
chr3	176466	178672	4
chr3	179061	179785	2
chr3	180200	184419	8
chr3	184794	188251	8
chr3	188462	195910	7
chr3	195910	197714	3
chr3	202089	209339	2
chr3	209339	215314	6
chr3	215314	216202	2
chr3	216202	219737	2
chr3	219737	227518	3
chr3	227518	235323	3
chr3	235437	242237	3
chr3	242237	243467	2
chr3	243467	244336	2
chr3	244645	245347	2
chr3	245347	249737	3
chr3	249737	251967	2
chr3	251967	260067	6
chr3	260067	266488	7
chr3	266910	270114	3
chr3	271820	273082	2
chr3	273869	275275	3
chr3	275275	281551	2
chr3	281551	282847	3
chr3	282847	284826	3
chr3	284826	289615	4
chr3	289615	290504	2
chr3	290504	295481	2
chr3	295481	306135	3
chr4	27368	27712	2
chr4	27712	33485	3
chr4	33485	35637	2
chr4	35637	36197	2
chr4	36197	38398	2
chr4	38398	41878	2
chr4	41878	45664	3
chr4	45664	48196	2
chr4	48196	51611	2
chr4	51611	52347	2
chr4	52347	64022	3
chr4	64022	64627	2
chr4	64627	68722	2
chr4	68722	72417	3
chr4	72828	82230	3
chr4	82230	82987	2
chr4	82987	86248	3
chr4	86248	87971	3
chr4	87971	90603	3
chr4	91214	92522	2
chr4	93564	94483	2
chr4	94483	97087	3
chr4	97087	98251	2
chr4	98423	100953	2
chr4	100953	104953	3
chr4	104953	107131	3
chr4	120779	125349	2
chr4	125349	128089	2
chr4	128089	129139	2
chr4	129235	131142	2
chr4	131578	135452	2
chr4	136866	141878	2
chr4	141878	149195	2
chr4	149195	149921	2
chr4	149921	153773	2
chr4	156108	158175	2
chr4	158175	169907	2
chr4	169907	171087	2
chr4	171087	172121	2
chr4	174215	182573	2
chr4	182573	189358	2
chr4	189358	191065	2
chr4	191065	197446	2
chr4	197446	203231	2
chr4	203231	205125	3
chr4	205125	212140	2
chr4	212235	214443	3
chr4	214443	218017	2
chr4	218290	223630	2
chr4	223630	226557	3
chr4	226557	228830	3
chr4	228830	230797	3
chr4	230797	234154	2
chr4	234154	239801	3
chr4	239810	243612	2
chr4	245441	246594	3
chr4	248178	250654	2
chr4	250654	253125	3
chr4	253125	258965	3
chr4	258965	259629	2
chr4	259629	263394	3
chr4	265045	267566	2
chr4	269273	272832	2
chr4	273833	276513	3
chr4	276513	280425	2
chr4	280425	282618	3
chr4	287966	288650	4
chr4	290043	295359	2
chr4	297589	302496	2
chr4	302496	303596	2
chr4	303596	308355	4
chr4	308355	313630	2
chr4	313630	314403	2
chr4	314403	318139	3
chr4	319368	320513	2
chr4	320513	324721	2
chr4	326049	327408	2
chr4	327408	340946	2
chr4	340984	348992	2
chr4	350020	357513	4
chr4	357513	364357	4
chr4	364507	372157	8
chr4	372157	373318	5
chr4	373318	374745	7
chr4	374745	374953	2
chr4	374953	379596	4
chr4	379949	389010	8
chr4	389010	391473	2
chr4	391473	391747	3
chr4	391747	395971	10
chr4	395971	396816	3
chr4	396816	403461	10
chr4	403461	404756	3
chr4	404756	407528	5
chr4	407528	420235	8
chr4	420235	421541	11
chr4	421541	430881	11
chr4	430881	431687	12
chr4	431687	432660	13
chr4	432660	433183	12
chr4	433183	434332	4
chr4	434332	435240	7
chr4	435240	437991	14
chr4	438217	439416	13
chr4	439416	439604	2
chr4	439604	442213	13
chr4	442213	443359	10
chr4	443359	444836	14
chr4	444836	447152	14
chr4	447152	448653	14
chr4	448653	451751	14
chr4	451751	453317	14
chr4	453317	456477	8
chr4	456477	456937	2
chr4	456937	460222	9
chr4	460222	462353	11
chr4	462353	471994	10
chr4	471994	473950	10
chr4	473950	475014	2
chr4	475115	476856	6
chr4	476856	483334	12
chr4	483334	484281	2
chr4	484281	485669	7
chr4	485669	489678	14
chr4	489678	490072	10
chr4	490072	497937	9
chr4	497937	498210	5
chr4	498210	498775	4
chr4	498775	501206	8
chr4	501448	502705	2
[truncated: 956 more rows]
