# Supplementary material for: The Network Architecture of the Saccharomyces cerevisiae Genome
Source: PLoS One. 2013 Dec 9;8(12):e81972. doi: 10.1371/journal.pone.0081972 (PMC3857230; doi:10.1371/journal.pone.0081972)
Supplement: Table S2 — Inter-chromosomal network community assignments. Table of genomic fragments and the community numbers to which they belong. Community numbers are given for each level of the partition. (XLSX) [file pone.0081972.s010.xlsx]

## Sheet: Inter-chromosomal communities
Chromosome	Start	End	Level 0 community	Level 1 community	Level 2 community
chrI	3197	3677	16	1	6
chrI	3677	6504	16	1	6
chrI	11212	14899	5	1	6
chrI	18239	22085	12	0	0
chrI	23057	29235	21	1	6
chrI	29235	34432	12	0	0
chrI	34432	57304	5	1	6
chrI	57304	57940	5	1	6
chrI	58030	62716	5	1	6
chrI	62716	66805	16	1	6
chrI	66805	75440	5	1	6
chrI	75440	76321	5	1	6
chrI	76321	78722	5	1	6
chrI	78722	79358	5	1	6
chrI	79358	80759	5	1	6
chrI	80759	94016	5	1	6
chrI	94016	96937	19	2	1
chrI	96937	99944	19	2	1
chrI	100409	103331	5	1	6
chrI	103331	112882	5	1	6
chrI	112882	119218	5	1	6
chrI	119218	121388	19	2	1
chrI	121388	122728	5	1	6
chrI	122728	123041	19	2	1
chrI	123041	127289	19	2	1
chrI	127289	133999	19	2	1
chrI	133999	135129	19	2	1
chrI	135129	146574	19	2	1
chrI	146574	149005	19	2	1
chrI	149005	150403	19	2	1
chrI	150403	152168	19	2	1
chrI	152168	152616	19	2	1
chrI	152616	156496	19	2	1
chrI	156496	166215	19	2	1
chrI	166215	169031	19	2	1
chrI	169136	173200	19	2	1
chrI	173200	176576	19	2	1
chrI	176576	184090	19	2	1
chrI	184090	184388	12	0	0
chrI	184388	185215	19	2	1
chrI	185215	187342	19	2	1
chrI	187342	188320	19	2	1
chrI	188320	189136	5	1	6
chrI	189136	194084	5	1	6
chrI	194084	198608	5	1	6
chrI	198608	200214	5	1	6
chrI	200214	208936	5	1	6
chrII	8396	10423	16	1	6
chrII	11343	11518	16	1	6
chrII	11518	17176	16	1	6
chrII	17176	20467	65	0	0
chrII	20467	21538	12	0	0
chrII	22901	33734	12	0	0
chrII	33734	38093	12	0	0
chrII	38093	40491	12	0	0
chrII	40491	42640	5	1	6
chrII	42968	43621	5	1	6
chrII	43621	46362	12	0	0
chrII	53848	55191	12	0	0
chrII	56230	59231	35	5	4
chrII	59231	61162	12	0	0
chrII	61162	69375	12	0	0
chrII	69375	73561	12	0	0
chrII	73561	74560	12	0	0
chrII	74560	74778	12	0	0
chrII	74778	76630	12	0	0
chrII	76980	77287	12	0	0
chrII	78065	84278	12	0	0
chrII	84278	89594	12	0	0
chrII	89594	93137	12	0	0
chrII	93137	94148	12	0	0
chrII	94148	95967	12	0	0
chrII	95967	98833	5	1	6
chrII	98833	100366	5	1	6
chrII	100366	104350	37	0	0
chrII	105370	109500	52	0	0
chrII	110118	117040	12	0	0
chrII	117040	119954	5	1	6
chrII	119954	126803	5	1	6
chrII	126803	129483	12	0	0
chrII	129483	130254	12	0	0
chrII	130254	136257	12	0	0
chrII	136257	138393	12	0	0
chrII	138393	140876	5	1	6
chrII	140876	147885	12	0	0
chrII	147885	152106	5	1	6
chrII	152106	153653	44	7	6
chrII	153653	155161	5	1	6
chrII	155378	158205	5	1	6
chrII	158205	163690	5	1	6
chrII	163690	165374	5	1	6
chrII	166995	167234	19	2	1
chrII	167234	168594	67	1	6
chrII	168594	173550	12	0	0
chrII	173932	180851	5	1	6
chrII	180851	183679	12	0	0
chrII	183679	185354	5	1	6
chrII	185354	186545	5	1	6
chrII	186545	188854	5	1	6
chrII	188854	189293	5	1	6
chrII	189293	191404	19	2	1
chrII	191458	195544	5	1	6
chrII	195544	195780	5	1	6
chrII	195780	198400	5	1	6
chrII	198400	198690	19	2	1
chrII	198690	202328	5	1	6
chrII	202328	208595	19	2	1
chrII	208595	209246	19	2	1
chrII	209246	212176	19	2	1
chrII	212311	218009	19	2	1
chrII	218009	218622	5	1	6
chrII	218622	219314	19	2	1
chrII	219314	225662	19	2	1
chrII	225662	228416	19	2	1
chrII	228416	229341	19	2	1
chrII	230233	231791	19	2	1
chrII	231791	234028	19	2	1
chrII	234028	235407	19	2	1
chrII	235407	235746	19	2	1
chrII	235746	236729	19	2	1
chrII	236729	237728	19	2	1
chrII	237728	237918	19	2	1
chrII	237918	238485	19	2	1
chrII	238485	239852	19	2	1
chrII	239852	243657	19	2	1
chrII	243657	247678	19	2	1
chrII	247678	248330	19	2	1
chrII	248774	249408	19	2	1
chrII	249408	250763	19	2	1
chrII	250763	252963	19	2	1
chrII	252963	265557	19	2	1
chrII	265557	266987	5	1	6
chrII	266987	269252	19	2	1
chrII	269252	270216	19	2	1
chrII	270216	272676	19	2	1
chrII	272676	274756	19	2	1
chrII	274756	274971	56	10	9
chrII	274971	277457	5	1	6
chrII	277457	277662	19	2	1
chrII	277662	280320	5	1	6
chrII	280320	281148	19	2	1
chrII	281148	282058	5	1	6
chrII	282058	285248	5	1	6
chrII	285248	294987	5	1	6
chrII	294987	298650	5	1	6
chrII	298650	300307	5	1	6
chrII	300307	303646	12	0	0
chrII	303646	307413	5	1	6
chrII	307413	317770	5	1	6
chrII	317770	329472	73	0	0
chrII	330953	335605	12	0	0
chrII	335605	339056	12	0	0
chrII	339056	342047	5	1	6
chrII	342047	342642	12	0	0
chrII	342642	345786	12	0	0
chrII	345786	352096	12	0	0
chrII	352096	354995	12	0	0
chrII	356452	357553	5	1	6
chrII	357553	361186	5	1	6
chrII	361186	364142	12	0	0
chrII	364142	364827	5	1	6
chrII	365737	367348	12	0	0
chrII	367348	368721	49	0	0
chrII	368721	370714	12	0	0
chrII	370714	373877	12	0	0
chrII	373877	376367	12	0	0
chrII	376367	384596	12	0	0
chrII	384596	384682	5	1	6
chrII	384682	386702	12	0	0
chrII	386702	387512	12	0	0
chrII	387512	391664	12	0	0
chrII	391664	396202	12	0	0
chrII	396202	398383	12	0	0
chrII	398383	401940	12	0	0
chrII	402012	402179	0	7	6
chrII	402179	402751	12	0	0
chrII	405199	411227	12	0	0
chrII	411318	412037	68	0	0
chrII	412037	412870	12	0	0
chrII	412870	413108	5	1	6
chrII	413108	413648	12	0	0
chrII	413648	416250	12	0	0
chrII	416250	417378	69	0	0
chrII	417378	420203	12	0	0
chrII	420203	420695	12	0	0
chrII	420695	421384	12	0	0
chrII	421709	423324	12	0	0
chrII	423324	436632	5	1	6
chrII	436632	438989	12	0	0
chrII	443120	444236	12	0	0
chrII	444236	444945	12	0	0
chrII	444945	451974	12	0	0
chrII	451974	458094	12	0	0
chrII	458094	459506	12	0	0
chrII	459506	464548	12	0	0
chrII	465253	466446	12	0	0
chrII	466446	469242	12	0	0
chrII	469366	478901	12	0	0
chrII	480471	482461	8	3	2
chrII	482461	491186	12	0	0
chrII	491186	493365	12	0	0
chrII	493365	501102	12	0	0
chrII	504886	506739	12	0	0
chrII	506739	510396	12	0	0
chrII	510396	513665	12	0	0
chrII	520776	522699	12	0	0
chrII	525727	529827	12	0	0
chrII	529827	535956	12	0	0
chrII	535956	540338	12	0	0
chrII	540757	544036	12	0	0
chrII	544036	545067	12	0	0
chrII	545067	549972	12	0	0
chrII	552572	554472	12	0	0
chrII	555972	557330	12	0	0
chrII	557565	560817	12	0	0
chrII	560817	562939	12	0	0
chrII	562939	563275	12	0	0
chrII	563275	564555	12	0	0
chrII	566282	571304	12	0	0
chrII	572856	575206	12	0	0
chrII	579137	580102	12	0	0
chrII	580102	583624	19	2	1
chrII	583624	588633	12	0	0
chrII	588789	590368	12	0	0
chrII	590368	595408	12	0	0
chrII	595408	599964	12	0	0
chrII	599964	605464	12	0	0
chrII	612567	621199	12	0	0
chrII	621199	622796	12	0	0
chrII	622796	625045	74	0	0
chrII	625045	626861	51	0	0
chrII	626861	627755	12	0	0
chrII	627755	630497	12	0	0
chrII	630497	634815	12	0	0
chrII	634815	636321	12	0	0
chrII	636321	636571	12	0	0
chrII	636571	640628	12	0	0
chrII	642691	644182	12	0	0
chrII	644182	645721	12	0	0
chrII	645721	646669	12	0	0
chrII	646669	649110	12	0	0
chrII	651765	652187	12	0	0
chrII	652187	665586	12	0	0
chrII	665586	666682	12	0	0
chrII	666682	668507	12	0	0
chrII	668507	669587	12	0	0
chrII	669587	671885	12	0	0
chrII	671885	673578	26	10	9
chrII	673578	679799	6	0	0
chrII	679799	681220	25	9	8
chrII	682183	684830	12	0	0
chrII	688671	691255	12	0	0
chrII	691255	693916	12	0	0
chrII	693916	694487	12	0	0
chrII	694487	696678	12	0	0
chrII	696678	697755	12	0	0
chrII	700828	704324	12	0	0
chrII	704324	712939	12	0	0
chrII	720113	722274	30	0	0
chrII	722274	725067	12	0	0
chrII	725067	730672	12	0	0
chrII	730672	731279	12	0	0
chrII	732652	742953	12	0	0
chrII	743079	743451	12	0	0
chrII	743759	747554	12	0	0
chrII	747554	758379	12	0	0
chrII	758379	760796	12	0	0
chrII	766817	767166	61	0	0
chrII	772172	775117	12	0	0
chrII	775172	781115	42	0	0
chrII	781115	783303	12	0	0
chrII	783303	785122	12	0	0
chrII	785659	792117	12	0	0
chrII	792117	795179	12	0	0
chrII	795179	800674	12	0	0
chrIII	0	1615	16	1	6
chrIII	1615	8775	16	1	6
chrIII	8775	14848	16	1	6
chrIII	14848	17031	16	1	6
chrIII	19589	31869	5	1	6
chrIII	31869	35244	5	1	6
chrIII	35244	36455	5	1	6
chrIII	36455	41816	5	1	6
chrIII	41816	44997	5	1	6
chrIII	44997	49615	5	1	6
chrIII	49615	49898	5	1	6
chrIII	49898	54657	5	1	6
chrIII	54657	65471	5	1	6
chrIII	65471	65960	19	2	1
chrIII	65960	66382	5	1	6
chrIII	66382	67015	5	1	6
chrIII	67015	67715	19	2	1
chrIII	67715	74456	19	2	1
chrIII	74456	79224	19	2	1
chrIII	79224	82218	19	2	1
chrIII	82218	88901	19	2	1
chrIII	88901	103446	19	2	1
chrIII	103446	107636	19	2	1
chrIII	107636	108722	19	2	1
chrIII	108722	115843	19	2	1
chrIII	115843	118017	19	2	1
chrIII	118017	125081	19	2	1
chrIII	125081	125637	19	2	1
chrIII	125637	126391	19	2	1
chrIII	126498	128311	19	2	1
chrIII	128311	129510	19	2	1
chrIII	129510	130920	19	2	1
chrIII	130920	132598	19	2	1
chrIII	132598	136259	19	2	1
chrIII	136259	139272	19	2	1
chrIII	139316	140046	19	2	1
chrIII	140046	140449	5	1	6
chrIII	140449	142540	5	1	6
chrIII	152732	153735	5	1	6
chrIII	153735	155013	5	1	6
chrIII	155013	155679	5	1	6
chrIII	155679	157084	5	1	6
chrIII	157084	160355	5	1	6
chrIII	160668	161375	5	1	6
chrIII	161375	163357	5	1	6
chrIII	163357	164106	5	1	6
chrIII	164106	170668	16	1	6
chrIII	170668	172712	57	0	0
chrIII	172712	174234	5	1	6
chrIII	174234	175988	5	1	6
chrIII	175988	176466	19	2	1
chrIII	176466	178672	5	1	6
chrIII	179061	179785	5	1	6
chrIII	180200	184419	5	1	6
chrIII	184794	188251	5	1	6
chrIII	188462	195910	5	1	6
chrIII	195910	197714	5	1	6
chrIII	202089	209339	12	0	0
chrIII	209339	215314	5	1	6
chrIII	215314	216202	12	0	0
chrIII	216202	219737	16	1	6
chrIII	219737	227518	12	0	0
chrIII	227518	235323	5	1	6
chrIII	235437	242237	5	1	6
chrIII	242237	243467	79	1	6
chrIII	243467	244336	5	1	6
chrIII	244645	245347	5	1	6
chrIII	245347	249737	5	1	6
chrIII	249737	251967	5	1	6
chrIII	251967	260067	12	0	0
chrIII	260067	266488	12	0	0
chrIII	266910	270114	12	0	0
chrIII	271820	273082	12	0	0
chrIII	273869	275275	12	0	0
chrIII	275275	281551	5	1	6
chrIII	281551	282847	5	1	6
chrIII	282847	284826	12	0	0
chrIII	284826	289615	12	0	0
chrIII	289615	290504	5	1	6
chrIII	290504	295481	12	0	0
chrIII	295481	306135	12	0	0
chrIV	27368	27712	12	0	0
chrIV	27712	33485	12	0	0
chrIV	33485	35637	12	0	0
chrIV	35637	36197	53	0	0
chrIV	36197	38398	12	0	0
chrIV	38398	41878	12	0	0
chrIV	41878	45664	12	0	0
chrIV	45664	48196	5	1	6
chrIV	48196	51611	12	0	0
chrIV	51611	52347	12	0	0
chrIV	52347	64022	12	0	0
chrIV	64022	64627	12	0	0
chrIV	64627	68722	12	0	0
chrIV	68722	72417	12	0	0
chrIV	72828	82230	12	0	0
chrIV	82230	82987	12	0	0
chrIV	82987	86248	12	0	0
chrIV	86248	87971	12	0	0
chrIV	87971	90603	12	0	0
chrIV	91214	92522	12	0	0
chrIV	93564	94483	12	0	0
chrIV	94483	97087	12	0	0
chrIV	97087	98251	5	1	6
chrIV	98423	100953	5	1	6
chrIV	100953	104953	12	0	0
chrIV	104953	107131	12	0	0
chrIV	120779	125349	12	0	0
chrIV	125349	128089	12	0	0
chrIV	128089	129139	69	0	0
chrIV	129235	131142	12	0	0
chrIV	131578	135452	3	0	0
chrIV	136866	141878	12	0	0
chrIV	141878	149195	12	0	0
chrIV	149195	149921	12	0	0
chrIV	149921	153773	12	0	0
chrIV	156108	158175	12	0	0
chrIV	158175	169907	25	9	8
chrIV	169907	171087	12	0	0
chrIV	171087	172121	12	0	0
chrIV	174215	182573	12	0	0
chrIV	182573	189358	12	0	0
chrIV	189358	191065	12	0	0
chrIV	191065	197446	27	0	0
chrIV	197446	203231	12	0	0
chrIV	203231	205125	12	0	0
chrIV	205125	212140	12	0	0
chrIV	212235	214443	12	0	0
chrIV	214443	218017	12	0	0
chrIV	218290	223630	5	1	6
chrIV	223630	226557	12	0	0
chrIV	226557	228830	5	1	6
chrIV	228830	230797	12	0	0
chrIV	230797	234154	12	0	0
chrIV	234154	239801	12	0	0
chrIV	239810	243612	13	0	0
chrIV	245441	246594	12	0	0
chrIV	248178	250654	12	0	0
chrIV	250654	253125	12	0	0
chrIV	253125	258965	12	0	0
chrIV	258965	259629	12	0	0
chrIV	259629	263394	12	0	0
chrIV	265045	267566	12	0	0
chrIV	269273	272832	12	0	0
chrIV	273833	276513	5	1	6
chrIV	276513	280425	12	0	0
chrIV	280425	282618	12	0	0
chrIV	287966	288650	12	0	0
chrIV	290043	295359	12	0	0
chrIV	297589	302496	12	0	0
chrIV	302496	303596	12	0	0
chrIV	303596	308355	12	0	0
chrIV	308355	313630	5	1	6
chrIV	313630	314403	12	0	0
chrIV	314403	318139	48	0	0
chrIV	319368	320513	12	0	0
chrIV	320513	324721	12	0	0
chrIV	326049	327408	12	0	0
chrIV	327408	340946	12	0	0
chrIV	340984	348992	5	1	6
chrIV	350020	357513	12	0	0
chrIV	357513	364357	5	1	6
chrIV	364507	372157	5	1	6
chrIV	372157	373318	5	1	6
chrIV	373318	374745	5	1	6
chrIV	374745	374953	5	1	6
chrIV	374953	379596	5	1	6
chrIV	379949	389010	5	1	6
chrIV	389010	391473	5	1	6
chrIV	391473	391747	5	1	6
chrIV	391747	395971	5	1	6
chrIV	395971	396816	16	1	6
chrIV	396816	403461	5	1	6
chrIV	403461	404756	19	2	1
chrIV	404756	407528	5	1	6
chrIV	407528	420235	5	1	6
chrIV	420235	421541	19	2	1
chrIV	421541	430881	19	2	1
chrIV	430881	431687	19	2	1
chrIV	431687	432660	19	2	1
chrIV	432660	433183	19	2	1
chrIV	433183	434332	19	2	1
chrIV	434332	435240	19	2	1
chrIV	435240	437991	19	2	1
chrIV	438217	439416	19	2	1
chrIV	439416	439604	19	2	1
chrIV	439604	442213	19	2	1
chrIV	442213	443359	19	2	1
chrIV	443359	444836	19	2	1
chrIV	444836	447152	19	2	1
chrIV	447152	448653	19	2	1
chrIV	448653	451751	19	2	1
chrIV	451751	453317	19	2	1
chrIV	453317	456477	19	2	1
chrIV	456477	456937	19	2	1
chrIV	456937	460222	19	2	1
chrIV	460222	462353	19	2	1
chrIV	462353	471994	19	2	1
chrIV	471994	473950	19	2	1
chrIV	473950	475014	19	2	1
chrIV	475115	476856	19	2	1
chrIV	476856	483334	5	1	6
chrIV	483334	484281	5	1	6
chrIV	484281	485669	19	2	1
chrIV	485669	489678	5	1	6
chrIV	489678	490072	19	2	1
chrIV	490072	497937	5	1	6
chrIV	497937	498210	5	1	6
chrIV	498210	498775	5	1	6
chrIV	498775	501206	5	1	6
chrIV	501448	502705	5	1	6
chrIV	506949	507874	19	2	1
chrIV	520399	521583	5	1	6
chrIV	521583	526786	12	0	0
chrIV	541925	546444	12	0	0
chrIV	546574	553239	12	0	0
chrIV	553239	553914	5	1	6
chrIV	553914	554615	5	1	6
chrIV	555641	564532	12	0	0
chrIV	564532	577301	12	0	0
chrIV	577301	578747	5	1	6
chrIV	578747	581613	12	0	0
chrIV	594892	596533	12	0	0
chrIV	596533	598417	12	0	0
chrIV	598417	600225	12	0	0
chrIV	600225	605559	5	1	6
chrIV	606832	607809	12	0	0
chrIV	607809	608901	5	1	6
chrIV	619210	622642	12	0	0
chrIV	622642	623623	12	0	0
chrIV	623623	627534	12	0	0
chrIV	627534	629423	12	0	0
chrIV	629500	632417	12	0	0
chrIV	632417	639212	12	0	0
chrIV	639212	651561	12	0	0
chrIV	651561	656012	12	0	0
chrIV	656232	656846	12	0	0
chrIV	656846	657600	12	0	0
chrIV	657637	659748	12	0	0
chrIV	660252	669156	12	0	0
chrIV	669156	680729	12	0	0
chrIV	681321	683865	12	0	0
chrIV	683865	684638	12	0	0
chrIV	685612	686830	12	0	0
chrIV	686830	696277	2	0	0
chrIV	711802	712570	12	0	0
chrIV	712570	712995	12	0	0
chrIV	712995	713575	12	0	0
chrIV	713575	713929	12	0	0
chrIV	713929	718780	12	0	0
chrIV	724715	725777	12	0	0
chrIV	728414	735003	12	0	0
chrIV	739210	740118	12	0	0
chrIV	740118	740998	12	0	0
chrIV	741100	746157	12	0	0
chrIV	746157	748335	12	0	0
chrIV	748696	751968	12	0	0
chrIV	751968	755349	12	0	0
chrIV	755349	756858	12	0	0
chrIV	766055	770758	12	0	0
chrIV	773893	778509	12	0	0
chrIV	778509	779583	12	0	0
chrIV	779583	784953	12	0	0
chrIV	784953	787647	12	0	0
chrIV	800632	808420	33	0	0
chrIV	808420	808755	12	0	0
chrIV	814532	819712	12	0	0
chrIV	820073	822377	12	0	0
chrIV	825556	825734	74	0	0
chrIV	829380	835240	12	0	0
chrIV	835309	842262	12	0	0
chrIV	842262	845634	12	0	0
chrIV	845634	848644	12	0	0
chrIV	848644	849480	54	0	0
chrIV	849480	851598	10	0	0
chrIV	851598	856956	12	0	0
chrIV	856956	864493	12	0	0
chrIV	864493	869480	12	0	0
chrIV	889195	890144	12	0	0
chrIV	890144	891092	12	0	0
chrIV	891092	891532	12	0	0
chrIV	891532	897004	12	0	0
chrIV	900220	904752	5	1	6
chrIV	904752	907918	12	0	0
chrIV	907918	913197	12	0	0
chrIV	913197	914468	12	0	0
chrIV	915569	916969	12	0	0
chrIV	916969	917426	12	0	0
chrIV	917528	918100	42	0	0
chrIV	918100	922677	12	0	0
chrIV	922677	923473	12	0	0
chrIV	923473	927021	12	0	0
chrIV	927021	928658	12	0	0
chrIV	928745	930044	12	0	0
chrIV	930044	932128	12	0	0
chrIV	932128	939030	12	0	0
chrIV	939030	939450	12	0	0
chrIV	941215	943987	12	0	0
chrIV	943987	947411	12	0	0
chrIV	950367	954018	12	0	0
chrIV	957013	959405	12	0	0
chrIV	959405	960466	12	0	0
chrIV	960466	965440	12	0	0
chrIV	965440	967205	12	0	0
chrIV	971864	973246	12	0	0
chrIV	973246	985261	12	0	0
chrIV	993619	994957	12	0	0
chrIV	994957	996076	12	0	0
chrIV	1004814	1008082	12	0	0
chrIV	1008082	1012266	12	0	0
chrIV	1012266	1024069	12	0	0
chrIV	1024116	1025181	12	0	0
chrIV	1025181	1026579	12	0	0
chrIV	1026579	1028100	12	0	0
chrIV	1028100	1030898	49	0	0
chrIV	1030898	1037179	34	0	0
chrIV	1037179	1038288	12	0	0
chrIV	1038288	1045268	12	0	0
chrIV	1045268	1046316	12	0	0
chrIV	1046316	1046807	12	0	0
chrIV	1052815	1055781	12	0	0
chrIV	1056949	1058342	12	0	0
chrIV	1058342	1058773	12	0	0
chrIV	1058773	1064050	12	0	0
chrIV	1064050	1066746	12	0	0
chrIV	1072548	1074464	12	0	0
chrIV	1074667	1078221	12	0	0
chrIV	1078221	1078577	11	0	0
chrIV	1079640	1079854	58	0	0
chrIV	1079854	1084159	12	0	0
chrIV	1084994	1085866	12	0	0
chrIV	1102315	1103048	45	0	0
chrIV	1103048	1110542	12	0	0
chrIV	1110727	1111752	12	0	0
chrIV	1112010	1126919	12	0	0
chrIV	1126919	1128115	12	0	0
chrIV	1128115	1129350	12	0	0
chrIV	1129350	1131526	12	0	0
chrIV	1131526	1132474	12	0	0
chrIV	1136731	1140760	12	0	0
chrIV	1143410	1147202	12	0	0
chrIV	1152839	1155804	12	0	0
chrIV	1155804	1159440	12	0	0
chrIV	1161196	1164998	12	0	0
chrIV	1164998	1167548	12	0	0
chrIV	1168676	1171185	12	0	0
chrIV	1171185	1172969	12	0	0
chrIV	1172969	1175826	12	0	0
chrIV	1175826	1178571	12	0	0
chrIV	1178571	1185170	12	0	0
chrIV	1185170	1186323	12	0	0
chrIV	1190904	1198822	12	0	0
chrIV	1198822	1201957	12	0	0
chrIV	1203044	1211329	63	0	0
chrIV	1214143	1220766	12	0	0
chrIV	1229593	1232001	12	0	0
chrIV	1232001	1235042	12	0	0
chrIV	1235042	1240123	12	0	0
chrIV	1243662	1245600	12	0	0
chrIV	1252315	1262905	12	0	0
chrIV	1263572	1264227	12	0	0
chrIV	1264227	1266355	12	0	0
chrIV	1266824	1273685	12	0	0
chrIV	1274576	1284545	12	0	0
chrIV	1284545	1292731	12	0	0
chrIV	1294830	1298312	12	0	0
chrIV	1298312	1300738	12	0	0
chrIV	1300738	1302391	12	0	0
chrIV	1302391	1309514	12	0	0
chrIV	1309514	1312106	12	0	0
chrIV	1312106	1312405	12	0	0
chrIV	1312405	1312990	51	0	0
chrIV	1312990	1318584	12	0	0
chrIV	1318584	1324553	12	0	0
chrIV	1326012	1329539	12	0	0
chrIV	1332482	1336772	12	0	0
chrIV	1336772	1339526	12	0	0
chrIV	1342078	1343742	12	0	0
chrIV	1343865	1349601	12	0	0
chrIV	1349601	1352026	12	0	0
chrIV	1352026	1353480	12	0	0
chrIV	1353480	1359081	12	0	0
chrIV	1360814	1363696	12	0	0
chrIV	1366945	1370606	12	0	0
chrIV	1370606	1373189	12	0	0
chrIV	1373189	1374366	12	0	0
chrIV	1374366	1374772	12	0	0
chrIV	1375039	1376253	12	0	0
chrIV	1376253	1380917	12	0	0
chrIV	1380917	1381797	12	0	0
chrIV	1381797	1387611	12	0	0
chrIV	1387611	1389796	62	0	0
chrIV	1392618	1400186	12	0	0
chrIV	1400186	1402421	12	0	0
chrIV	1403424	1407156	12	0	0
chrIV	1407156	1410161	12	0	0
chrIV	1417016	1419319	12	0	0
chrIV	1419319	1420405	12	0	0
chrIV	1421520	1424324	77	0	0
chrIV	1425007	1427447	12	0	0
chrIV	1427447	1433672	12	0	0
chrIV	1433701	1436805	12	0	0
chrIV	1439635	1440306	12	0	0
chrIV	1441368	1443795	12	0	0
chrIV	1443795	1446388	12	0	0
chrIV	1446658	1448516	12	0	0
chrIV	1454993	1467843	12	0	0
chrIV	1475922	1478412	12	0	0
chrIV	1478412	1482512	12	0	0
chrIV	1482512	1484356	12	0	0
chrIV	1484356	1493047	66	0	0
chrIV	1493047	1496629	12	0	0
chrIV	1496629	1497859	12	0	0
chrIV	1497859	1502388	12	0	0
chrIV	1503206	1503564	39	0	0
chrIV	1506938	1507795	12	0	0
chrIV	1509908	1515083	12	0	0
chrIV	1515986	1520714	12	0	0
chrIV	1520714	1522198	12	0	0
chrIV	1522198	1522725	12	0	0
chrIV	1522725	1527305	12	0	0
chrIX	21338	29211	12	0	0
chrIX	29557	32498	12	0	0
chrIX	33163	36280	12	0	0
chrIX	36280	37357	12	0	0
chrIX	37394	39478	12	0	0
chrIX	39478	40798	12	0	0
chrIX	40798	42423	12	0	0
chrIX	42423	46405	12	0	0
chrIX	46405	51874	12	0	0
chrIX	52223	55113	12	0	0
chrIX	55113	57367	12	0	0
chrIX	58316	62249	12	0	0
chrIX	63589	67623	47	0	0
chrIX	67623	69388	12	0	0
chrIX	69757	71046	12	0	0
chrIX	71046	72711	12	0	0
chrIX	72711	74063	12	0	0
chrIX	75186	75956	12	0	0
chrIX	75956	78936	59	3	2
chrIX	79440	84388	8	3	2
chrIX	84388	86610	12	0	0
chrIX	86610	90035	12	0	0
chrIX	92193	96419	12	0	0
chrIX	111268	111398	12	0	0
chrIX	111398	114087	12	0	0
chrIX	114087	119161	12	0	0
chrIX	119161	120854	12	0	0
chrIX	120854	121828	12	0	0
chrIX	121828	122860	12	0	0
chrIX	122860	126840	12	0	0
chrIX	126840	133132	29	0	0
chrIX	133132	133380	6	0	0
chrIX	133878	138784	12	0	0
chrIX	138784	140352	12	0	0
chrIX	142309	143531	12	0	0
chrIX	143531	145423	12	0	0
chrIX	145423	153209	12	0	0
chrIX	153209	155471	12	0	0
chrIX	157056	168512	12	0	0
chrIX	168512	169441	18	0	0
chrIX	169696	174744	12	0	0
chrIX	174744	185574	12	0	0
chrIX	185574	187462	12	0	0
chrIX	187462	188842	5	1	6
chrIX	188842	190564	12	0	0
chrIX	191116	193492	12	0	0
chrIX	193940	199976	12	0	0
chrIX	201255	203310	12	0	0
chrIX	204155	211320	5	1	6
chrIX	211320	213336	12	0	0
chrIX	213336	216819	12	0	0
chrIX	216819	220258	12	0	0
chrIX	220258	224590	12	0	0
chrIX	224590	224963	5	1	6
chrIX	224963	225522	12	0	0
chrIX	226034	228229	12	0	0
chrIX	228229	230390	19	2	1
chrIX	230390	238118	12	0	0
chrIX	238118	247659	5	1	6
chrIX	247659	251699	12	0	0
chrIX	251699	252771	12	0	0
chrIX	252771	261288	5	1	6
chrIX	261288	264152	5	1	6
chrIX	264152	267736	5	1	6
chrIX	267736	269945	5	1	6
chrIX	269945	270844	5	1	6
chrIX	270844	274902	43	0	0
chrIX	274902	275936	5	1	6
chrIX	275936	277224	80	1	6
chrIX	277224	280892	5	1	6
chrIX	280892	282205	5	1	6
chrIX	282205	283820	5	1	6
chrIX	283878	297041	5	1	6
chrIX	297692	303411	5	1	6
chrIX	303748	304083	19	2	1
chrIX	304776	307993	5	1	6
chrIX	307993	309466	5	1	6
chrIX	309466	309995	5	1	6
chrIX	309995	312024	5	1	6
chrIX	312690	313925	19	2	1
chrIX	313925	314229	19	2	1
chrIX	315141	316227	5	1	6
chrIX	316905	318109	5	1	6
chrIX	318109	320644	5	1	6
chrIX	321158	328600	19	2	1
chrIX	328600	329673	19	2	1
chrIX	329673	330635	19	2	1
chrIX	330635	331505	19	2	1
chrIX	331505	332687	19	2	1
chrIX	332687	338902	19	2	1
chrIX	339052	341432	19	2	1
chrIX	341432	347155	19	2	1
chrIX	347155	355859	19	2	1
chrIX	355859	358058	19	2	1
chrIX	358094	360812	19	2	1
chrIX	360812	363377	19	2	1
chrIX	363377	365677	19	2	1
chrIX	365677	371587	19	2	1
chrIX	371694	373996	19	2	1
chrIX	373996	378624	19	2	1
chrIX	378624	386037	19	2	1
chrIX	386037	391000	19	2	1
chrIX	391000	412194	5	1	6
chrIX	412194	414662	5	1	6
chrIX	414662	419748	5	1	6
chrIX	419748	423647	5	1	6
chrIX	423647	425564	5	1	6
chrIX	425564	425942	5	1	6
chrIX	425942	428015	5	1	6
chrIX	428015	431708	5	1	6
chrIX	431708	432270	12	0	0
chrIX	433892	435096	16	1	6
chrIX	435282	437501	16	1	6
chrV	10079	10671	65	0	0
chrV	11392	14274	16	1	6
chrV	14951	19246	5	1	6
chrV	22324	27270	5	1	6
chrV	27270	29061	12	0	0
chrV	29061	32034	5	1	6
chrV	32034	33378	12	0	0
chrV	33378	43238	80	1	6
chrV	43410	44804	5	1	6
chrV	45786	46859	5	1	6
chrV	48602	50503	35	5	4
chrV	50503	52692	5	1	6
chrV	52692	55740	12	0	0
chrV	55740	63695	5	1	6
chrV	63695	64757	5	1	6
chrV	64757	68281	5	1	6
chrV	68281	69170	5	1	6
chrV	69170	69600	5	1	6
chrV	69600	72410	79	1	6
chrV	73638	81320	5	1	6
chrV	81777	82510	5	1	6
chrV	82699	87395	5	1	6
chrV	87518	89199	5	1	6
chrV	89199	90187	5	1	6
chrV	90197	92934	5	1	6
chrV	92934	100267	5	1	6
chrV	100267	101012	5	1	6
chrV	101012	101392	50	8	7
chrV	101392	106937	5	1	6
chrV	106937	113282	19	2	1
chrV	113282	115294	19	2	1
chrV	115294	115943	19	2	1
chrV	117105	126761	19	2	1
chrV	126761	132894	19	2	1
chrV	132894	134578	19	2	1
chrV	134578	140890	19	2	1
chrV	140890	142507	19	2	1
chrV	142507	153869	19	2	1
chrV	153869	155056	19	2	1
chrV	155056	156201	19	2	1
chrV	156201	163209	19	2	1
chrV	163209	164617	19	2	1
chrV	164617	165200	19	2	1
chrV	165200	168720	19	2	1
chrV	168720	186766	19	2	1
chrV	186766	187007	19	2	1
chrV	187007	193444	5	1	6
chrV	193444	201319	5	1	6
chrV	201319	205004	5	1	6
chrV	205004	210909	5	1	6
chrV	210909	211709	5	1	6
chrV	211709	215045	5	1	6
chrV	215992	216827	5	1	6
chrV	216827	221629	5	1	6
chrV	221629	224415	5	1	6
chrV	224415	225968	12	0	0
chrV	225968	239375	5	1	6
chrV	239375	240348	12	0	0
chrV	240348	240904	32	1	6
chrV	241034	244094	5	1	6
chrV	244094	256108	12	0	0
chrV	256108	257117	5	1	6
chrV	257978	260458	5	1	6
chrV	260458	262937	5	1	6
chrV	262937	264092	5	1	6
chrV	264092	265636	5	1	6
chrV	265636	265974	73	0	0
chrV	266951	268039	5	1	6
chrV	269057	270446	5	1	6
chrV	270446	273133	12	0	0
chrV	274183	277718	12	0	0
chrV	277718	279357	12	0	0
chrV	279357	285425	12	0	0
chrV	285425	289042	57	0	0
chrV	289604	300582	0	7	6
chrV	300582	301377	12	0	0
chrV	301590	304079	5	1	6
chrV	304351	310954	12	0	0
chrV	310954	314761	12	0	0
chrV	314761	316260	12	0	0
chrV	316260	324992	12	0	0
chrV	324992	325626	12	0	0
chrV	325626	328800	12	0	0
chrV	328800	340252	12	0	0
chrV	340252	344602	12	0	0
chrV	344602	346520	12	0	0
chrV	346520	348166	12	0	0
chrV	348166	355352	12	0	0
chrV	355352	356323	12	0	0
chrV	356393	357964	12	0	0
chrV	357964	360525	12	0	0
chrV	360525	370142	12	0	0
chrV	370142	370428	12	0	0
chrV	370428	374653	12	0	0
chrV	374653	375498	12	0	0
chrV	375498	377072	12	0	0
chrV	377072	379546	12	0	0
chrV	387893	391505	12	0	0
chrV	399624	400690	12	0	0
chrV	400690	406801	12	0	0
chrV	407098	409175	12	0	0
chrV	409175	422469	12	0	0
chrV	422469	424114	12	0	0
chrV	424300	427859	12	0	0
chrV	427859	429104	12	0	0
chrV	430063	431977	12	0	0
chrV	439377	450849	12	0	0
chrV	452948	457262	12	0	0
chrV	457262	465975	12	0	0
chrV	465975	469732	12	0	0
chrV	469732	471708	12	0	0
chrV	471708	476152	12	0	0
chrV	476152	478143	12	0	0
chrV	478143	479369	12	0	0
chrV	487290	488840	12	0	0
chrV	488840	499399	12	0	0
chrV	499399	504042	12	0	0
chrV	504427	505123	12	0	0
chrV	505123	511201	12	0	0
chrV	511297	511891	12	0	0
chrV	512098	518339	12	0	0
chrV	518339	521286	12	0	0
chrV	521649	522447	12	0	0
chrV	522447	526301	12	0	0
chrV	526301	527322	12	0	0
chrV	538854	541300	12	0	0
chrV	542650	546205	12	0	0
chrV	547882	550652	12	0	0
chrV	551528	554189	19	2	1
chrV	554189	556548	12	0	0
chrV	556548	558704	12	0	0
chrV	558704	562490	12	0	0
chrV	562490	565222	12	0	0
chrV	565222	566654	16	1	6
chrV	566654	572122	12	0	0
chrVI	15181	19641	16	1	6
chrVI	19641	21878	12	0	0
chrVI	21878	22136	55	0	0
chrVI	22136	27135	5	1	6
chrVI	27135	30458	5	1	6
chrVI	30458	31168	12	0	0
chrVI	31168	33830	80	1	6
chrVI	33830	41065	12	0	0
chrVI	41065	43890	5	1	6
chrVI	43890	45318	19	2	1
chrVI	45318	46542	5	1	6
chrVI	46542	50284	5	1	6
chrVI	50704	53606	5	1	6
chrVI	53606	57509	5	1	6
chrVI	57509	59771	5	1	6
chrVI	59771	61918	5	1	6
chrVI	63046	66559	57	0	0
chrVI	66559	69360	5	1	6
chrVI	69360	70625	5	1	6
chrVI	70625	75995	5	1	6
chrVI	75995	82041	19	2	1
chrVI	82041	82402	12	0	0
chrVI	82402	84070	5	1	6
chrVI	84070	86394	5	1	6
chrVI	86394	87122	5	1	6
chrVI	87122	98935	5	1	6
chrVI	98935	99102	12	0	0
chrVI	99102	99639	5	1	6
chrVI	99639	107289	5	1	6
chrVI	107298	111579	5	1	6
chrVI	111579	114402	5	1	6
chrVI	114402	118377	19	2	1
chrVI	118377	120512	19	2	1
chrVI	120512	121476	19	2	1
chrVI	121476	125711	19	2	1
chrVI	125711	127292	19	2	1
chrVI	127691	127750	5	1	6
chrVI	128231	130894	19	2	1
chrVI	130894	132420	19	2	1
chrVI	132420	142003	19	2	1
chrVI	142003	147889	19	2	1
chrVI	147889	149484	19	2	1
chrVI	149484	150248	19	2	1
chrVI	150248	150555	19	2	1
chrVI	150555	151179	19	2	1
chrVI	151179	151547	19	2	1
chrVI	151547	156868	19	2	1
chrVI	156868	160728	19	2	1
chrVI	160728	166411	19	2	1
chrVI	166411	172694	19	2	1
chrVI	172694	176900	19	2	1
chrVI	177033	180415	19	2	1
chrVI	180415	180938	19	2	1
chrVI	180938	183029	5	1	6
chrVI	183029	186527	5	1	6
chrVI	186527	199062	5	1	6
chrVI	199062	200983	19	2	1
chrVI	200983	205102	5	1	6
chrVI	205102	206746	5	1	6
chrVI	206746	212865	5	1	6
chrVI	212865	215865	5	1	6
chrVI	215865	216303	19	2	1
chrVI	216303	216510	1	1	6
chrVI	216510	216887	12	0	0
chrVI	216887	226335	5	1	6
chrVI	226335	228116	5	1	6
chrVI	228116	232523	5	1	6
chrVI	232523	233452	5	1	6
chrVI	233452	235299	12	0	0
chrVI	235443	238481	22	0	0
chrVI	238510	241074	5	1	6
chrVI	241074	245365	5	1	6
chrVI	245365	254148	5	1	6
chrVI	254148	257010	5	1	6
chrVI	257010	260645	5	1	6
chrVI	260857	265228	5	1	6
chrVI	265228	269132	21	1	6
chrVII	0	3333	16	1	6
chrVII	10579	15762	12	0	0
chrVII	15835	20246	12	0	0
chrVII	20246	22597	36	0	0
chrVII	22597	22852	12	0	0
chrVII	22852	24340	12	0	0
chrVII	24340	31563	12	0	0
chrVII	31563	34201	12	0	0
chrVII	34201	35849	71	0	0
chrVII	35849	39710	30	0	0
chrVII	39896	40268	12	0	0
chrVII	40268	45586	12	0	0
chrVII	45586	48116	12	0	0
chrVII	49061	55704	12	0	0
chrVII	55704	56800	12	0	0
chrVII	56917	58878	12	0	0
chrVII	58878	70055	29	0	0
chrVII	71671	76406	12	0	0
chrVII	76406	79525	12	0	0
chrVII	80222	85850	12	0	0
chrVII	85850	92772	12	0	0
chrVII	92772	97785	12	0	0
chrVII	97785	101255	12	0	0
chrVII	101255	103048	12	0	0
chrVII	103048	103805	12	0	0
chrVII	103805	104242	12	0	0
chrVII	105478	108506	12	0	0
chrVII	109894	111576	13	0	0
chrVII	111576	114731	12	0	0
chrVII	115279	118425	12	0	0
chrVII	118425	119981	12	0	0
chrVII	120632	121041	12	0	0
chrVII	121041	124739	12	0	0
chrVII	124739	129750	12	0	0
chrVII	129750	131294	5	1	6
chrVII	131294	132649	12	0	0
chrVII	134841	138130	12	0	0
chrVII	138584	140077	12	0	0
chrVII	140077	148419	12	0	0
chrVII	148419	152420	12	0	0
chrVII	152420	153907	12	0	0
chrVII	153907	155301	12	0	0
chrVII	155301	155817	12	0	0
chrVII	155817	160636	12	0	0
chrVII	161332	163411	12	0	0
chrVII	165099	167403	12	0	0
chrVII	169768	172872	12	0	0
chrVII	172872	174281	12	0	0
chrVII	175416	185101	12	0	0
chrVII	186845	188587	12	0	0
chrVII	190494	192418	12	0	0
chrVII	192418	194116	52	0	0
chrVII	194116	196804	12	0	0
chrVII	196804	197955	12	0	0
chrVII	197955	199501	12	0	0
chrVII	202537	203465	12	0	0
chrVII	203796	204729	12	0	0
chrVII	211717	214346	12	0	0
chrVII	214346	216970	54	0	0
chrVII	218827	220656	43	0	0
chrVII	220656	227749	80	1	6
chrVII	228363	229673	12	0	0
chrVII	229673	232268	12	0	0
chrVII	237100	240087	12	0	0
chrVII	241479	244471	12	0	0
chrVII	244471	252172	12	0	0
chrVII	252172	253192	12	0	0
chrVII	253192	253688	12	0	0
chrVII	253688	256312	12	0	0
chrVII	256312	260251	12	0	0
chrVII	260251	262160	12	0	0
chrVII	262223	268451	12	0	0
chrVII	268481	273023	12	0	0
chrVII	273023	275274	12	0	0
chrVII	275274	278352	12	0	0
chrVII	278379	278873	12	0	0
chrVII	278873	280227	12	0	0
chrVII	280227	281487	12	0	0
chrVII	281487	282154	61	0	0
chrVII	282154	284309	12	0	0
chrVII	285911	288949	12	0	0
chrVII	289681	291730	12	0	0
chrVII	297454	300107	12	0	0
chrVII	300107	301964	12	0	0
chrVII	301964	304986	12	0	0
chrVII	305275	306171	57	0	0
chrVII	306171	314466	12	0	0
chrVII	314705	316914	18	0	0
chrVII	317238	324655	12	0	0
chrVII	324655	329407	12	0	0
chrVII	329407	334983	60	0	0
chrVII	334983	338213	12	0	0
chrVII	338213	339425	12	0	0
chrVII	339425	339964	5	1	6
chrVII	339964	341344	12	0	0
chrVII	341583	343912	12	0	0
chrVII	343912	345781	12	0	0
chrVII	345781	349909	12	0	0
chrVII	350262	353557	12	0	0
chrVII	353557	354737	12	0	0
chrVII	354737	363523	12	0	0
chrVII	363523	367650	12	0	0
chrVII	367650	368119	16	1	6
chrVII	368119	368826	12	0	0
chrVII	368826	371097	5	1	6
chrVII	371097	373728	12	0	0
chrVII	373728	376679	12	0	0
chrVII	376679	377106	12	0	0
chrVII	377106	384319	5	1	6
chrVII	384319	388272	12	0	0
chrVII	388272	392662	12	0	0
chrVII	393076	393542	5	1	6
chrVII	393542	397691	12	0	0
chrVII	397691	403900	5	1	6
chrVII	403900	404714	12	0	0
chrVII	405553	407642	12	0	0
chrVII	407642	409090	5	1	6
chrVII	409090	419433	5	1	6
chrVII	419433	420725	5	1	6
chrVII	420725	423761	5	1	6
chrVII	423761	425011	12	0	0
chrVII	430536	437043	5	1	6
chrVII	437043	442889	12	0	0
chrVII	442889	447214	5	1	6
chrVII	447214	452185	5	1	6
chrVII	452185	455152	5	1	6
chrVII	455233	455829	5	1	6
chrVII	455829	456908	5	1	6
chrVII	456908	458778	5	1	6
chrVII	458778	459468	5	1	6
chrVII	459468	463556	19	2	1
chrVII	464296	469881	19	2	1
chrVII	469881	470548	19	2	1
chrVII	470707	476428	19	2	1
chrVII	476428	478510	19	2	1
chrVII	478510	483596	19	2	1
chrVII	483596	484131	5	1	6
chrVII	484131	485341	19	2	1
chrVII	485341	490217	19	2	1
chrVII	490217	490885	19	2	1
chrVII	490885	491505	19	2	1
chrVII	491505	492025	19	2	1
chrVII	492025	493251	19	2	1
chrVII	493251	497798	19	2	1
chrVII	497855	505121	19	2	1
chrVII	505121	505378	19	2	1
chrVII	505378	506454	19	2	1
chrVII	506454	515016	19	2	1
chrVII	515016	517090	19	2	1
chrVII	517090	519490	5	1	6
chrVII	519490	519982	19	2	1
chrVII	519982	521881	19	2	1
chrVII	521896	522295	5	1	6
chrVII	522295	527926	19	2	1
chrVII	527926	531395	19	2	1
chrVII	531395	532305	5	1	6
chrVII	532305	540389	5	1	6
chrVII	543683	543837	19	2	1
chrVII	543837	547897	5	1	6
chrVII	547897	556073	5	1	6
chrVII	556073	556594	5	1	6
chrVII	556594	557683	5	1	6
chrVII	557683	570602	19	2	1
chrVII	570602	575577	12	0	0
chrVII	575577	576313	5	1	6
chrVII	576313	577357	5	1	6
chrVII	577357	581766	12	0	0
chrVII	581766	586891	26	10	9
chrVII	586933	589054	12	0	0
chrVII	589054	592809	12	0	0
chrVII	592809	601515	8	3	2
chrVII	601515	602602	19	2	1
chrVII	609139	617174	5	1	6
chrVII	617174	620612	31	4	3
chrVII	620612	628728	12	0	0
chrVII	628728	632321	12	0	0
chrVII	634561	637201	5	1	6
chrVII	637201	644701	12	0	0
chrVII	644701	657634	12	0	0
chrVII	657634	659448	12	0	0
chrVII	661461	665375	12	0	0
chrVII	665375	668443	12	0	0
chrVII	668443	672621	12	0	0
chrVII	672621	672951	12	0	0
chrVII	672951	673050	12	0	0
chrVII	673092	674967	12	0	0
chrVII	674967	678524	12	0	0
chrVII	687947	688942	5	1	6
chrVII	688942	700601	17	1	6
chrVII	706589	713902	12	0	0
chrVII	713902	714557	12	0	0
chrVII	714757	715915	12	0	0
chrVII	715915	716525	68	0	0
chrVII	716823	719547	12	0	0
chrVII	719547	721068	38	6	5
chrVII	721068	730897	12	0	0
chrVII	730897	734543	12	0	0
chrVII	735455	737956	12	0	0
chrVII	737956	739688	12	0	0
chrVII	739688	741507	12	0	0
chrVII	741507	748699	12	0	0
chrVII	749260	750977	12	0	0
chrVII	751045	751937	57	0	0
chrVII	751937	754661	12	0	0
chrVII	754661	755716	5	1	6
chrVII	755818	762602	12	0	0
chrVII	762602	767893	12	0	0
chrVII	767893	770087	12	0	0
chrVII	770792	772677	12	0	0
chrVII	772677	777821	12	0	0
chrVII	778293	779389	12	0	0
chrVII	779389	785929	12	0	0
chrVII	786242	788638	12	0	0
chrVII	788937	792154	5	1	6
chrVII	798188	798735	12	0	0
chrVII	798735	802418	12	0	0
chrVII	802418	805821	12	0	0
chrVII	805821	806122	12	0	0
chrVII	806122	809590	12	0	0
chrVII	809590	815537	12	0	0
chrVII	823984	833100	12	0	0
chrVII	833100	836547	12	0	0
chrVII	836833	846601	12	0	0
chrVII	846601	852590	12	0	0
chrVII	852590	859341	12	0	0
chrVII	863599	865206	12	0	0
chrVII	865206	867331	12	0	0
chrVII	867331	869102	24	0	0
chrVII	873282	874683	12	0	0
chrVII	880135	882698	5	1	6
chrVII	887274	895482	12	0	0
chrVII	896271	900608	12	0	0
chrVII	900608	903095	33	0	0
chrVII	903095	904703	12	0	0
chrVII	904703	906929	12	0	0
chrVII	906929	908379	12	0	0
chrVII	908379	911090	12	0	0
chrVII	911090	921432	12	0	0
chrVII	921432	924831	12	0	0
chrVII	924831	926942	12	0	0
chrVII	931552	933072	12	0	0
chrVII	933072	934841	12	0	0
chrVII	937200	939316	12	0	0
chrVII	940944	955062	12	0	0
chrVII	955156	955340	12	0	0
chrVII	955340	959215	12	0	0
chrVII	959215	960330	12	0	0
chrVII	960659	965417	12	0	0
chrVII	965443	966425	12	0	0
chrVII	966904	967571	12	0	0
chrVII	967643	968887	12	0	0
chrVII	968887	971051	12	0	0
chrVII	971246	973670	12	0	0
chrVII	973769	978031	12	0	0
chrVII	978883	981610	12	0	0
chrVII	981610	982834	12	0	0
chrVII	982834	983942	12	0	0
chrVII	983942	984190	12	0	0
chrVII	984190	987656	12	0	0
chrVII	987656	989069	12	0	0
chrVII	989208	990001	12	0	0
chrVII	990001	992357	12	0	0
chrVII	992357	992773	12	0	0
chrVII	992773	995032	12	0	0
chrVII	995032	995830	12	0	0
chrVII	995830	998198	12	0	0
chrVII	1006094	1015271	12	0	0
chrVII	1015271	1021090	12	0	0
chrVII	1021090	1022169	12	0	0
chrVII	1022169	1023280	12	0	0
chrVII	1023280	1025137	12	0	0
chrVII	1025137	1029288	12	0	0
chrVII	1038317	1039625	12	0	0
chrVII	1039625	1040493	12	0	0
chrVII	1048059	1049609	12	0	0
chrVII	1049609	1054328	12	0	0
chrVII	1054328	1058174	12	0	0
chrVII	1058567	1062591	12	0	0
chrVII	1062591	1065042	12	0	0
chrVII	1065042	1068691	12	0	0
chrVIII	2612	7058	16	1	6
chrVIII	7072	8556	16	1	6
chrVIII	8556	11861	16	1	6
chrVIII	11861	12324	12	0	0
chrVIII	13184	15237	5	1	6
chrVIII	15237	16334	5	1	6
chrVIII	16334	20490	5	1	6
chrVIII	21972	22239	5	1	6
chrVIII	22239	24332	16	1	6
chrVIII	24332	29815	16	1	6
chrVIII	29815	35134	5	1	6
chrVIII	39249	39847	12	0	0
chrVIII	39847	40518	5	1	6
chrVIII	40518	42031	5	1	6
chrVIII	42031	44680	5	1	6
chrVIII	44680	45593	59	3	2
chrVIII	45593	46695	5	1	6
chrVIII	46695	56941	5	1	6
chrVIII	56941	58767	5	1	6
chrVIII	58767	61741	5	1	6
chrVIII	61741	62565	5	1	6
chrVIII	62565	65331	19	2	1
chrVIII	65331	79480	19	2	1
chrVIII	79480	82245	19	2	1
chrVIII	82245	88571	19	2	1
chrVIII	88571	94075	19	2	1
chrVIII	94075	95406	19	2	1
chrVIII	95406	96186	19	2	1
chrVIII	96186	97161	19	2	1
chrVIII	97161	112844	19	2	1
chrVIII	112844	114538	19	2	1
chrVIII	114538	119416	19	2	1
chrVIII	119416	127349	19	2	1
chrVIII	127349	127928	19	2	1
chrVIII	127928	128857	19	2	1
chrVIII	128857	130014	19	2	1
chrVIII	130014	130579	19	2	1
chrVIII	130579	131034	5	1	6
chrVIII	131034	131834	19	2	1
chrVIII	131834	134660	5	1	6
chrVIII	134660	135779	19	2	1
chrVIII	136751	138423	5	1	6
chrVIII	138423	139506	5	1	6
chrVIII	139506	142660	5	1	6
chrVIII	142660	143420	5	1	6
chrVIII	143420	143890	5	1	6
chrVIII	143890	149473	5	1	6
chrVIII	149473	152318	5	1	6
chrVIII	152318	159129	5	1	6
chrVIII	159129	160948	5	1	6
chrVIII	160948	161465	5	1	6
chrVIII	161465	164576	5	1	6
chrVIII	164576	167520	12	0	0
chrVIII	167520	168835	5	1	6
chrVIII	168835	170119	12	0	0
chrVIII	170119	175554	5	1	6
chrVIII	175554	176444	5	1	6
chrVIII	176444	179919	5	1	6
chrVIII	179919	181158	12	0	0
chrVIII	181158	184004	5	1	6
chrVIII	185470	185929	5	1	6
chrVIII	185929	186748	12	0	0
chrVIII	186748	196150	0	7	6
chrVIII	197123	201378	5	1	6
chrVIII	201774	202894	5	1	6
chrVIII	202894	203861	5	1	6
chrVIII	203861	207179	5	1	6
chrVIII	207179	207920	31	4	3
chrVIII	208245	209972	12	0	0
chrVIII	209972	216329	12	0	0
chrVIII	216329	217157	12	0	0
chrVIII	217157	225949	5	1	6
chrVIII	225949	226975	12	0	0
chrVIII	226975	228751	69	0	0
chrVIII	230427	234173	12	0	0
chrVIII	234173	243390	12	0	0
chrVIII	243390	250831	12	0	0
chrVIII	250831	255285	12	0	0
chrVIII	255285	257314	5	1	6
chrVIII	257314	257985	12	0	0
chrVIII	257985	264145	12	0	0
chrVIII	264145	265297	12	0	0
chrVIII	265297	268325	12	0	0
chrVIII	268325	270876	12	0	0
chrVIII	270876	277732	12	0	0
chrVIII	277732	280549	12	0	0
chrVIII	280549	286798	12	0	0
chrVIII	289002	289774	12	0	0
chrVIII	293931	297406	12	0	0
chrVIII	297406	300313	12	0	0
chrVIII	300313	307141	12	0	0
chrVIII	311404	312729	12	0	0
chrVIII	312729	315921	12	0	0
chrVIII	315921	321928	12	0	0
chrVIII	321928	322645	12	0	0
chrVIII	322645	323929	12	0	0
chrVIII	323929	326840	12	0	0
chrVIII	326840	333812	12	0	0
chrVIII	333812	337904	12	0	0
chrVIII	337904	343664	12	0	0
chrVIII	351997	352716	12	0	0
chrVIII	354666	355756	12	0	0
chrVIII	355756	357167	12	0	0
chrVIII	357167	357764	12	0	0
chrVIII	357764	361830	12	0	0
chrVIII	366521	368074	28	0	0
chrVIII	368074	368941	12	0	0
chrVIII	368941	369381	12	0	0
chrVIII	370179	373004	12	0	0
chrVIII	373004	375628	12	0	0
chrVIII	375803	377191	12	0	0
chrVIII	378519	382000	32	1	6
chrVIII	388445	395922	12	0	0
chrVIII	396793	402107	16	1	6
chrVIII	402107	403052	12	0	0
chrVIII	403052	403899	12	0	0
chrVIII	403899	405634	12	0	0
chrVIII	405634	406017	12	0	0
chrVIII	417085	424438	12	0	0
chrVIII	424438	426040	12	0	0
chrVIII	426212	427898	12	0	0
chrVIII	427898	433924	12	0	0
chrVIII	433924	437465	12	0	0
chrVIII	437576	445906	12	0	0
chrVIII	445906	448720	12	0	0
chrVIII	448720	451459	12	0	0
chrVIII	451459	451996	81	0	0
chrVIII	459170	462529	12	0	0
chrVIII	462529	464666	12	0	0
chrVIII	466311	471398	12	0	0
chrVIII	472421	474727	12	0	0
chrVIII	474727	480226	12	0	0
chrVIII	480226	481831	12	0	0
chrVIII	481831	493580	12	0	0
chrVIII	493580	495595	12	0	0
chrVIII	502396	503366	12	0	0
chrVIII	503366	508492	12	0	0
chrVIII	508853	515485	12	0	0
chrVIII	516020	517045	12	0	0
chrVIII	517399	519263	12	0	0
chrVIII	519263	521674	12	0	0
chrX	21553	23706	12	0	0
chrX	25100	26782	31	4	3
chrX	26782	27709	12	0	0
chrX	27732	30109	12	0	0
chrX	31170	33396	12	0	0
chrX	33396	35638	12	0	0
chrX	35638	38796	12	0	0
chrX	38796	45217	12	0	0
chrX	47340	48711	12	0	0
chrX	53168	55342	12	0	0
chrX	55342	57603	39	0	0
chrX	63228	72299	12	0	0
chrX	72299	78508	38	6	5
chrX	80271	85687	12	0	0
chrX	88885	89201	12	0	0
chrX	93210	96215	12	0	0
chrX	109013	109443	12	0	0
chrX	109701	114117	12	0	0
chrX	114117	115289	12	0	0
chrX	115289	125435	12	0	0
chrX	125435	126354	12	0	0
chrX	126354	129245	34	0	0
chrX	161687	170965	12	0	0
chrX	170965	176998	12	0	0
chrX	176998	179934	12	0	0
chrX	182021	188055	12	0	0
chrX	189213	192410	12	0	0
chrX	206428	210522	12	0	0
chrX	211094	212217	12	0	0
chrX	212563	213337	12	0	0
chrX	213337	213672	12	0	0
chrX	213672	214702	12	0	0
chrX	221366	226780	12	0	0
chrX	227604	231235	12	0	0
chrX	231235	232771	12	0	0
chrX	232771	236531	12	0	0
chrX	236531	237272	7	0	0
chrX	237272	241061	12	0	0
chrX	244784	249122	12	0	0
chrX	249171	261986	12	0	0
chrX	261986	265732	12	0	0
chrX	265732	266717	12	0	0
chrX	266735	267265	14	1	6
chrX	275814	280592	12	0	0
chrX	280592	281980	12	0	0
chrX	281980	297634	12	0	0
chrX	297634	298993	12	0	0
chrX	300071	301990	5	1	6
chrX	302305	305684	12	0	0
chrX	305684	319105	16	1	6
chrX	319105	324316	12	0	0
chrX	324316	329750	12	0	0
chrX	330299	330497	12	0	0
chrX	330497	336016	12	0	0
chrX	336772	345493	5	1	6
chrX	345493	355734	5	1	6
chrX	355734	359540	5	1	6
chrX	359540	361140	5	1	6
chrX	361140	364609	5	1	6
chrX	364998	370029	5	1	6
chrX	370029	370624	5	1	6
chrX	370624	378340	5	1	6
chrX	378340	382188	67	1	6
chrX	382188	383404	5	1	6
chrX	383404	387259	5	1	6
chrX	387259	391824	12	0	0
chrX	391824	392713	5	1	6
chrX	392713	393807	5	1	6
chrX	393807	397039	19	2	1
chrX	397039	400699	5	1	6
chrX	400699	405749	5	1	6
chrX	405749	408680	19	2	1
chrX	408680	410852	19	2	1
chrX	410852	413785	19	2	1
chrX	414462	415101	19	2	1
chrX	415445	417252	19	2	1
chrX	417252	423418	19	2	1
chrX	423418	425995	19	2	1
chrX	425995	427990	19	2	1
chrX	428021	432801	19	2	1
chrX	432801	439477	19	2	1
chrX	439477	441376	19	2	1
chrX	441376	442457	19	2	1
chrX	442457	448508	19	2	1
chrX	448679	451446	19	2	1
chrX	451446	458008	19	2	1
chrX	458008	460678	19	2	1
chrX	460678	463086	5	1	6
chrX	463086	470715	5	1	6
chrX	470715	482676	5	1	6
chrX	482676	485275	5	1	6
chrX	485275	485857	5	1	6
chrX	486358	490334	5	1	6
chrX	492122	493120	19	2	1
chrX	493120	494890	5	1	6
chrX	495250	499115	5	1	6
chrX	499115	499960	5	1	6
chrX	499960	502099	5	1	6
chrX	502099	503367	5	1	6
chrX	503367	506579	5	1	6
chrX	506579	511875	5	1	6
chrX	512487	514318	19	2	1
chrX	514792	515783	5	1	6
chrX	516482	517807	12	0	0
chrX	518163	521564	12	0	0
chrX	521564	526939	5	1	6
chrX	535149	542175	12	0	0
chrX	542175	548312	5	1	6
chrX	548782	552282	5	1	6
chrX	552282	554345	12	0	0
chrX	554345	561114	12	0	0
chrX	561317	565521	12	0	0
chrX	565521	566481	5	1	6
chrX	566481	573455	31	4	3
chrX	573455	580289	12	0	0
chrX	580289	581200	73	0	0
chrX	581200	584148	12	0	0
chrX	584148	587343	5	1	6
chrX	594434	595765	12	0	0
chrX	598189	598848	12	0	0
chrX	598848	599752	12	0	0
chrX	599752	600057	12	0	0
chrX	600057	601331	12	0	0
chrX	601331	603325	12	0	0
chrX	605676	607014	5	1	6
chrX	607014	608660	12	0	0
chrX	608660	608850	12	0	0
chrX	615058	619250	12	0	0
chrX	619250	622181	57	0	0
chrX	622181	622693	12	0	0
chrX	622693	623754	5	1	6
chrX	623754	625431	12	0	0
chrX	625431	627014	12	0	0
chrX	627842	628746	12	0	0
chrX	629242	630426	5	1	6
chrX	630426	632412	12	0	0
chrX	632412	633857	5	1	6
chrX	633857	634390	5	1	6
chrX	634390	641226	12	0	0
chrX	641226	649150	12	0	0
chrX	650706	655536	12	0	0
chrX	655536	656537	12	0	0
chrX	656537	658852	12	0	0
chrX	658852	659524	0	7	6
chrX	659524	660492	12	0	0
chrX	660492	661120	12	0	0
chrX	661536	663502	12	0	0
chrX	663502	665228	12	0	0
chrX	665228	666920	27	0	0
chrX	666920	672843	12	0	0
chrX	675269	681377	12	0	0
chrX	681377	684116	12	0	0
chrX	684116	686036	12	0	0
chrX	686036	692051	12	0	0
chrX	692051	695699	12	0	0
chrX	696741	701332	12	0	0
chrX	701332	702454	12	0	0
chrX	705613	707390	16	1	6
chrX	709298	710950	12	0	0
chrX	711860	717255	12	0	0
chrX	717255	717746	12	0	0
chrX	717746	718884	12	0	0
chrX	718884	725271	12	0	0
chrX	725271	727300	12	0	0
chrXI	7682	8644	12	0	0
chrXI	8644	9917	12	0	0
chrXI	9941	10623	12	0	0
chrXI	17306	18462	12	0	0
chrXI	18462	18864	71	0	0
chrXI	18968	19892	71	0	0
chrXI	19892	21892	72	0	0
chrXI	21892	24597	12	0	0
chrXI	25082	27676	12	0	0
chrXI	27676	27951	12	0	0
chrXI	27951	33442	12	0	0
chrXI	33442	34590	53	0	0
chrXI	34590	47870	12	0	0
chrXI	47870	50583	12	0	0
chrXI	50583	56275	12	0	0
chrXI	56275	58217	12	0	0
chrXI	58217	75563	47	0	0
chrXI	75563	78150	68	0	0
chrXI	78150	82009	12	0	0
chrXI	82009	85583	12	0	0
chrXI	85583	86270	12	0	0
chrXI	86270	92028	5	1	6
chrXI	92028	94092	12	0	0
chrXI	94503	94839	12	0	0
chrXI	94839	95582	12	0	0
chrXI	95582	96579	12	0	0
chrXI	96579	97514	19	2	1
chrXI	97514	101429	12	0	0
chrXI	101429	106275	12	0	0
chrXI	106275	106506	12	0	0
chrXI	106506	110898	12	0	0
chrXI	113328	115543	12	0	0
chrXI	118360	125821	12	0	0
chrXI	125905	128410	12	0	0
chrXI	129153	133716	12	0	0
chrXI	133716	136420	12	0	0
chrXI	136420	139596	12	0	0
chrXI	139596	141649	12	0	0
chrXI	141649	145783	12	0	0
chrXI	147166	150289	12	0	0
chrXI	150289	155285	12	0	0
chrXI	155285	158304	12	0	0
chrXI	164763	168238	12	0	0
chrXI	168238	170531	12	0	0
chrXI	170877	171299	12	0	0
chrXI	171299	172608	12	0	0
chrXI	172608	177300	12	0	0
chrXI	177300	184341	12	0	0
chrXI	187139	187466	12	0	0
chrXI	187466	192736	12	0	0
chrXI	195184	196140	12	0	0
chrXI	196140	196678	12	0	0
chrXI	196678	197890	12	0	0
chrXI	198127	204056	12	0	0
chrXI	204163	204786	12	0	0
chrXI	204786	220966	12	0	0
chrXI	220966	224477	5	1	6
chrXI	226040	232584	12	0	0
chrXI	232584	239280	12	0	0
chrXI	239280	241567	12	0	0
chrXI	241567	243848	12	0	0
chrXI	243848	254288	12	0	0
chrXI	254288	256981	12	0	0
chrXI	256981	258323	12	0	0
chrXI	258323	264959	12	0	0
chrXI	264959	279233	12	0	0
chrXI	279233	282942	12	0	0
chrXI	287151	287910	5	1	6
chrXI	287910	292509	12	0	0
chrXI	293073	295335	5	1	6
chrXI	298928	301398	10	0	0
chrXI	309305	313936	12	0	0
chrXI	313936	315934	12	0	0
chrXI	316453	318580	12	0	0
chrXI	320311	322029	5	1	6
chrXI	322029	323657	12	0	0
chrXI	323657	327099	12	0	0
chrXI	327099	341931	12	0	0
chrXI	341931	344471	5	1	6
chrXI	344549	347333	12	0	0
chrXI	347333	347577	5	1	6
chrXI	347577	351254	5	1	6
chrXI	351254	358439	5	1	6
chrXI	358439	358789	12	0	0
chrXI	358789	361102	5	1	6
chrXI	362374	365045	5	1	6
chrXI	365045	368087	5	1	6
chrXI	368087	371543	5	1	6
chrXI	371543	373672	5	1	6
chrXI	373672	375141	5	1	6
chrXI	375141	375442	12	0	0
chrXI	375442	376032	35	5	4
chrXI	376032	387293	5	1	6
chrXI	387293	388817	5	1	6
chrXI	388879	395557	5	1	6
chrXI	396062	399121	19	2	1
chrXI	399121	404154	5	1	6
chrXI	404154	408436	5	1	6
chrXI	408436	408823	19	2	1
chrXI	408823	409693	19	2	1
chrXI	409693	413819	5	1	6
chrXI	413819	419397	5	1	6
chrXI	419397	420869	19	2	1
chrXI	421630	422601	19	2	1
chrXI	422601	425154	19	2	1
chrXI	425154	426520	19	2	1
chrXI	426520	426836	19	2	1
chrXI	426836	431318	19	2	1
chrXI	431598	434009	19	2	1
chrXI	434009	435555	19	2	1
chrXI	435555	437534	19	2	1
chrXI	437534	440574	19	2	1
chrXI	440574	441380	19	2	1
chrXI	441380	442686	19	2	1
chrXI	442686	445272	19	2	1
chrXI	445272	446849	19	2	1
chrXI	446849	450445	19	2	1
chrXI	450445	450896	19	2	1
chrXI	450896	451482	19	2	1
chrXI	451482	452018	19	2	1
chrXI	452018	452591	19	2	1
chrXI	452591	454458	19	2	1
chrXI	454458	468916	19	2	1
chrXI	468916	472077	5	1	6
chrXI	472077	474072	5	1	6
chrXI	474072	475596	19	2	1
chrXI	475713	477130	19	2	1
chrXI	477130	479353	19	2	1
chrXI	479353	484928	5	1	6
chrXI	484928	487243	5	1	6
chrXI	487243	489870	5	1	6
chrXI	489870	497347	5	1	6
chrXI	497702	499739	5	1	6
chrXI	501084	505324	5	1	6
chrXI	505324	509324	5	1	6
chrXI	509324	511783	5	1	6
chrXI	511783	516656	5	1	6
chrXI	516724	517911	5	1	6
chrXI	518099	520650	5	1	6
chrXI	520650	522787	5	1	6
chrXI	522787	524399	5	1	6
chrXI	524399	531262	5	1	6
chrXI	531262	534717	5	1	6
chrXI	534717	538919	16	1	6
chrXI	538919	539968	5	1	6
chrXI	539968	543489	12	0	0
chrXI	543743	545942	5	1	6
chrXI	546196	549378	5	1	6
chrXI	549378	552268	5	1	6
chrXI	552268	552597	5	1	6
chrXI	552597	555260	12	0	0
chrXI	563123	566201	12	0	0
chrXI	566201	570312	12	0	0
chrXI	570312	570943	19	2	1
chrXI	570943	576110	12	0	0
chrXI	576110	580631	5	1	6
chrXI	580631	581565	5	1	6
chrXI	581565	586367	16	1	6
chrXI	586367	591253	38	6	5
chrXI	595568	600001	5	1	6
chrXI	600001	604812	20	3	2
chrXI	604812	607182	12	0	0
chrXI	607182	608868	5	1	6
chrXI	609087	612843	5	1	6
chrXI	614835	618582	12	0	0
chrXI	619363	621835	2	0	0
chrXI	622349	626528	12	0	0
chrXI	626528	627718	12	0	0
chrXI	628182	630816	5	1	6
chrXI	630816	634341	60	0	0
chrXI	634341	635004	12	0	0
chrXI	635004	636235	12	0	0
chrXI	639358	643099	12	0	0
chrXI	643099	644411	12	0	0
chrXI	645863	646586	62	0	0
chrXI	646586	650122	12	0	0
chrXI	650304	650701	12	0	0
chrXI	650701	651300	5	1	6
chrXI	651788	652249	55	0	0
chrXI	652249	656214	16	1	6
chrXI	656214	660991	16	1	6
chrXI	660991	666816	16	1	6
chrXII	13873	15044	12	0	0
chrXII	16156	19629	5	1	6
chrXII	19629	24693	12	0	0
chrXII	27398	30267	5	1	6
chrXII	30267	34886	5	1	6
chrXII	34886	37534	5	1	6
chrXII	37534	38181	29	0	0
chrXII	38181	39184	5	1	6
chrXII	39184	40677	16	1	6
chrXII	40687	41794	12	0	0
chrXII	41794	43398	5	1	6
chrXII	43398	44575	16	1	6
chrXII	44651	44953	5	1	6
chrXII	44953	52068	5	1	6
chrXII	52068	56448	5	1	6
chrXII	56448	57481	1	1	6
chrXII	57481	62820	5	1	6
chrXII	62820	65970	5	1	6
chrXII	65970	72256	5	1	6
chrXII	72256	72766	19	2	1
chrXII	73341	81093	5	1	6
chrXII	81093	82100	5	1	6
chrXII	82100	84071	5	1	6
chrXII	84071	89976	5	1	6
chrXII	89976	90176	5	1	6
chrXII	90176	95561	5	1	6
chrXII	97761	106094	5	1	6
chrXII	106094	108371	19	2	1
chrXII	108371	108452	19	2	1
chrXII	108452	109179	19	2	1
chrXII	109195	111172	19	2	1
chrXII	111172	114790	19	2	1
chrXII	114790	120590	19	2	1
chrXII	120590	125009	19	2	1
chrXII	125009	125308	19	2	1
chrXII	125884	126454	19	2	1
chrXII	126454	126640	19	2	1
chrXII	126640	127649	19	2	1
chrXII	127649	128654	19	2	1
chrXII	128654	130638	19	2	1
chrXII	130669	132029	19	2	1
chrXII	132029	136187	19	2	1
chrXII	136264	136793	19	2	1
chrXII	136793	141917	19	2	1
chrXII	141917	142647	19	2	1
chrXII	142647	143561	19	2	1
chrXII	143561	145069	19	2	1
chrXII	145069	147207	19	2	1
chrXII	147207	147422	19	2	1
chrXII	147422	148879	19	2	1
chrXII	148879	149436	19	2	1
chrXII	149436	155695	19	2	1
chrXII	155695	165911	19	2	1
chrXII	165911	166693	19	2	1
chrXII	166693	179961	19	2	1
chrXII	179961	181233	19	2	1
chrXII	181233	184463	19	2	1
chrXII	184463	184517	19	2	1
chrXII	186766	187103	5	1	6
chrXII	187103	187334	5	1	6
chrXII	187334	188545	5	1	6
chrXII	188545	190366	19	2	1
chrXII	190366	193387	5	1	6
chrXII	193387	197362	5	1	6
chrXII	197362	200660	5	1	6
chrXII	200660	209924	5	1	6
chrXII	209924	212722	5	1	6
chrXII	212722	213481	19	2	1
chrXII	213481	226385	5	1	6
chrXII	226385	228953	19	2	1
chrXII	229529	230516	5	1	6
chrXII	230516	237615	5	1	6
chrXII	242993	245665	5	1	6
chrXII	245665	246430	12	0	0
chrXII	246791	255224	12	0	0
chrXII	258112	259118	12	0	0
chrXII	259118	261134	5	1	6
chrXII	261134	261323	12	0	0
chrXII	261397	266363	5	1	6
chrXII	266363	269107	12	0	0
chrXII	269107	270765	12	0	0
chrXII	271119	273199	5	1	6
chrXII	273199	280159	12	0	0
chrXII	280159	281304	12	0	0
chrXII	281304	282354	5	1	6
chrXII	282354	283113	12	0	0
chrXII	283113	283584	12	0	0
chrXII	289685	293621	12	0	0
chrXII	293621	301141	12	0	0
chrXII	301141	302428	5	1	6
chrXII	306905	310067	12	0	0
chrXII	311001	312144	12	0	0
chrXII	312144	313721	12	0	0
chrXII	313721	315350	44	7	6
chrXII	315871	318652	12	0	0
chrXII	318652	319120	12	0	0
chrXII	319120	319855	12	0	0
chrXII	319855	320790	5	1	6
chrXII	320790	322487	12	0	0
chrXII	322487	324761	12	0	0
chrXII	324761	328068	12	0	0
chrXII	328068	332671	12	0	0
chrXII	332671	335284	12	0	0
chrXII	335284	336857	12	0	0
chrXII	336857	339205	12	0	0
chrXII	339205	340406	12	0	0
chrXII	340406	343918	12	0	0
chrXII	343928	350222	12	0	0
chrXII	350222	352113	5	1	6
chrXII	352113	354108	12	0	0
chrXII	354108	354549	5	1	6
chrXII	354549	355049	12	0	0
chrXII	355049	357173	12	0	0
chrXII	357173	358434	12	0	0
chrXII	358434	362042	12	0	0
chrXII	362042	364105	12	0	0
chrXII	364105	364467	23	0	0
chrXII	364467	375989	68	0	0
chrXII	375989	376574	12	0	0
chrXII	376574	382935	5	1	6
chrXII	387400	388082	12	0	0
chrXII	388082	390085	12	0	0
chrXII	390085	392595	12	0	0
chrXII	392595	393067	19	2	1
chrXII	393067	394543	12	0	0
chrXII	394869	404013	12	0	0
chrXII	404013	410827	58	0	0
chrXII	410827	412803	64	11	10
chrXII	415184	417280	76	13	12
chrXII	421545	425073	31	4	3
chrXII	425073	426133	5	1	6
chrXII	427227	429713	12	0	0
chrXII	429713	431437	14	1	6
chrXII	501476	504049	12	0	0
chrXII	504049	513732	12	0	0
chrXII	513732	516408	12	0	0
chrXII	516408	517443	4	0	0
chrXII	517728	524069	12	0	0
chrXII	527031	530618	12	0	0
chrXII	530618	531941	5	1	6
chrXII	532269	533291	12	0	0
chrXII	533472	534786	12	0	0
chrXII	534939	541379	12	0	0
chrXII	541379	546772	12	0	0
chrXII	561159	572280	12	0	0
chrXII	572847	575537	12	0	0
chrXII	575892	577845	12	0	0
chrXII	577845	578610	12	0	0
chrXII	579212	580645	12	0	0
chrXII	580645	582829	12	0	0
chrXII	584946	585570	12	0	0
chrXII	590142	592394	12	0	0
chrXII	592394	607106	12	0	0
chrXII	607106	612257	12	0	0
chrXII	612257	613084	12	0	0
chrXII	613084	617325	12	0	0
chrXII	617325	618849	12	0	0
chrXII	623612	626138	12	0	0
chrXII	626138	628100	12	0	0
chrXII	628100	634397	12	0	0
chrXII	634397	637158	12	0	0
chrXII	637158	637920	12	0	0
chrXII	639357	640213	12	0	0
chrXII	642636	646759	12	0	0
chrXII	655451	668398	78	0	0
chrXII	668398	669535	12	0	0
chrXII	669535	672883	12	0	0
chrXII	672883	689493	12	0	0
chrXII	692646	693607	12	0	0
chrXII	694642	695760	12	0	0
chrXII	695760	697476	12	0	0
chrXII	704705	716366	12	0	0
chrXII	716366	717963	12	0	0
chrXII	718559	719592	12	0	0
chrXII	719592	720078	12	0	0
chrXII	720749	722650	12	0	0
chrXII	722650	727882	12	0	0
chrXII	727882	731311	12	0	0
chrXII	731311	733660	12	0	0
chrXII	743457	749606	12	0	0
chrXII	757804	759371	12	0	0
chrXII	759371	760504	12	0	0
chrXII	760504	762675	12	0	0
chrXII	768599	771933	12	0	0
chrXII	774211	777830	12	0	0
chrXII	777830	779831	12	0	0
chrXII	797318	799331	12	0	0
chrXII	799331	799782	12	0	0
chrXII	800384	801361	12	0	0
chrXII	801361	805341	12	0	0
chrXII	806391	810606	12	0	0
chrXII	820954	825038	63	0	0
chrXII	826910	834061	12	0	0
chrXII	834061	838388	12	0	0
chrXII	838388	838553	12	0	0
chrXII	838553	844221	12	0	0
chrXII	844498	848093	30	0	0
chrXII	848093	848301	5	1	6
chrXII	848301	849750	12	0	0
chrXII	849750	850954	12	0	0
chrXII	850954	855420	12	0	0
chrXII	855420	857742	12	0	0
chrXII	859288	860201	12	0	0
chrXII	860201	867003	12	0	0
chrXII	870726	875103	12	0	0
chrXII	875103	877617	12	0	0
chrXII	877617	878452	12	0	0
chrXII	878452	878911	12	0	0
chrXII	878911	889959	15	0	0
chrXII	889959	895245	25	9	8
chrXII	896766	904123	24	0	0
[truncated: 956 more rows]
