# Supplementary material for: The Network Architecture of the Saccharomyces cerevisiae Genome
Source: PLoS One. 2013 Dec 9;8(12):e81972. doi: 10.1371/journal.pone.0081972 (PMC3857230; doi:10.1371/journal.pone.0081972)
Supplement: Table S3 — Inter-chromosomal community 1, subcommunity assignments. Table of genomic fragments in inter-chromosomal community 1, and the subcommunity numbers to which they belong. Subcommunity numbers are given for each level of the partition. (XLSX) [file pone.0081972.s011.xlsx]

## Sheet: Community 1 subcommunities
Chromosome	Start	End	Level 0 subcommunity	Level 1 subcommunity
chrI	94016	96937	1	4
chrI	96937	99944	3	1
chrI	119218	121388	1	4
chrI	122728	123041	1	4
chrI	123041	127289	1	4
chrI	127289	133999	2	0
chrI	133999	135129	2	0
chrI	135129	146574	6	3
chrI	146574	149005	6	3
chrI	149005	150403	6	3
chrI	150403	152168	6	3
chrI	152168	152616	6	3
chrI	152616	156496	6	3
chrI	156496	166215	6	3
chrI	166215	169031	0	1
chrI	169136	173200	1	4
chrI	173200	176576	1	4
chrI	176576	184090	1	4
chrI	184388	185215	0	1
chrI	185215	187342	1	4
chrI	187342	188320	5	2
chrII	166995	167234	1	4
chrII	189293	191404	0	1
chrII	198400	198690	5	2
chrII	202328	208595	2	0
chrII	208595	209246	5	2
chrII	209246	212176	2	0
chrII	212311	218009	3	1
chrII	218622	219314	5	2
chrII	219314	225662	1	4
chrII	225662	228416	0	1
chrII	228416	229341	5	2
chrII	230233	231791	6	3
chrII	231791	234028	6	3
chrII	234028	235407	6	3
chrII	235407	235746	6	3
chrII	235746	236729	6	3
chrII	236729	237728	2	0
chrII	237728	237918	5	2
chrII	237918	238485	6	3
chrII	238485	239852	2	0
chrII	239852	243657	6	3
chrII	243657	247678	2	0
chrII	247678	248330	6	3
chrII	248774	249408	6	3
chrII	249408	250763	2	0
chrII	250763	252963	2	0
chrII	252963	265557	6	3
chrII	266987	269252	1	4
chrII	269252	270216	1	4
chrII	270216	272676	1	4
chrII	272676	274756	1	4
chrII	277457	277662	1	4
chrII	280320	281148	1	4
chrII	580102	583624	6	3
chrIII	65471	65960	0	1
chrIII	67015	67715	1	4
chrIII	67715	74456	1	4
chrIII	74456	79224	1	4
chrIII	79224	82218	1	4
chrIII	82218	88901	6	3
chrIII	88901	103446	2	0
chrIII	103446	107636	6	3
chrIII	107636	108722	0	1
chrIII	108722	115843	6	3
chrIII	115843	118017	6	3
chrIII	118017	125081	2	0
chrIII	125081	125637	6	3
chrIII	125637	126391	6	3
chrIII	126498	128311	5	2
chrIII	128311	129510	5	2
chrIII	129510	130920	5	2
chrIII	130920	132598	6	3
chrIII	132598	136259	2	0
chrIII	136259	139272	2	0
chrIII	139316	140046	1	4
chrIII	175988	176466	1	4
chrIV	403461	404756	2	0
chrIV	420235	421541	5	2
chrIV	421541	430881	1	4
chrIV	430881	431687	2	0
chrIV	431687	432660	2	0
chrIV	432660	433183	3	1
chrIV	433183	434332	3	1
chrIV	434332	435240	3	1
chrIV	435240	437991	2	0
chrIV	438217	439416	2	0
chrIV	439416	439604	4	1
chrIV	439604	442213	2	0
chrIV	442213	443359	6	3
chrIV	443359	444836	6	3
chrIV	444836	447152	6	3
chrIV	447152	448653	6	3
chrIV	448653	451751	6	3
chrIV	451751	453317	6	3
chrIV	453317	456477	2	0
chrIV	456477	456937	0	1
chrIV	456937	460222	6	3
chrIV	460222	462353	5	2
chrIV	462353	471994	5	2
chrIV	471994	473950	1	4
chrIV	473950	475014	6	3
chrIV	475115	476856	6	3
chrIV	484281	485669	1	4
chrIV	489678	490072	1	4
chrIV	506949	507874	1	4
chrIX	228229	230390	1	4
chrIX	303748	304083	2	0
chrIX	312690	313925	7	4
chrIX	313925	314229	6	3
chrIX	321158	328600	1	4
chrIX	328600	329673	0	1
chrIX	329673	330635	0	1
chrIX	330635	331505	0	1
chrIX	331505	332687	1	4
chrIX	332687	338902	1	4
chrIX	339052	341432	5	2
chrIX	341432	347155	1	4
chrIX	347155	355859	5	2
chrIX	355859	358058	6	3
chrIX	358094	360812	2	0
chrIX	360812	363377	6	3
chrIX	363377	365677	6	3
chrIX	365677	371587	6	3
chrIX	371694	373996	2	0
chrIX	373996	378624	6	3
chrIX	378624	386037	1	4
chrIX	386037	391000	1	4
chrV	106937	113282	1	4
chrV	113282	115294	1	4
chrV	115294	115943	1	4
chrV	117105	126761	7	4
chrV	126761	132894	1	4
chrV	132894	134578	2	0
chrV	134578	140890	1	4
chrV	140890	142507	1	4
chrV	142507	153869	6	3
chrV	153869	155056	2	0
chrV	155056	156201	2	0
chrV	156201	163209	6	3
chrV	163209	164617	6	3
chrV	164617	165200	2	0
chrV	165200	168720	0	1
chrV	168720	186766	1	4
chrV	186766	187007	1	4
chrV	551528	554189	7	4
chrVI	43890	45318	2	0
chrVI	75995	82041	1	4
chrVI	114402	118377	1	4
chrVI	118377	120512	3	1
chrVI	120512	121476	1	4
chrVI	121476	125711	0	1
chrVI	125711	127292	6	3
chrVI	128231	130894	3	1
chrVI	130894	132420	3	1
chrVI	132420	142003	2	0
chrVI	142003	147889	2	0
chrVI	147889	149484	2	0
chrVI	149484	150248	2	0
chrVI	150248	150555	6	3
chrVI	150555	151179	6	3
chrVI	151179	151547	6	3
chrVI	151547	156868	5	2
chrVI	156868	160728	2	0
chrVI	160728	166411	1	4
chrVI	166411	172694	1	4
chrVI	172694	176900	1	4
chrVI	177033	180415	1	4
chrVI	180415	180938	6	3
chrVI	199062	200983	1	4
chrVI	215865	216303	2	0
chrVII	459468	463556	1	4
chrVII	464296	469881	1	4
chrVII	469881	470548	6	3
chrVII	470707	476428	5	2
chrVII	476428	478510	5	2
chrVII	478510	483596	7	4
chrVII	484131	485341	6	3
chrVII	485341	490217	6	3
chrVII	490217	490885	6	3
chrVII	490885	491505	2	0
chrVII	491505	492025	6	3
chrVII	492025	493251	2	0
chrVII	493251	497798	6	3
chrVII	497855	505121	2	0
chrVII	505121	505378	6	3
chrVII	505378	506454	5	2
chrVII	506454	515016	6	3
chrVII	515016	517090	3	1
chrVII	519490	519982	3	1
chrVII	519982	521881	1	4
chrVII	522295	527926	1	4
chrVII	527926	531395	1	4
chrVII	543683	543837	1	4
chrVII	557683	570602	1	4
chrVII	601515	602602	0	1
chrVIII	62565	65331	1	4
chrVIII	65331	79480	1	4
chrVIII	79480	82245	0	1
chrVIII	82245	88571	0	1
chrVIII	88571	94075	7	4
chrVIII	94075	95406	0	1
chrVIII	95406	96186	1	4
chrVIII	96186	97161	2	0
chrVIII	97161	112844	6	3
chrVIII	112844	114538	5	2
chrVIII	114538	119416	6	3
chrVIII	119416	127349	1	4
chrVIII	127349	127928	6	3
chrVIII	127928	128857	1	4
chrVIII	128857	130014	1	4
chrVIII	130014	130579	1	4
chrVIII	131034	131834	1	4
chrVIII	134660	135779	1	4
chrX	393807	397039	1	4
chrX	405749	408680	3	1
chrX	408680	410852	6	3
chrX	410852	413785	7	4
chrX	414462	415101	0	1
chrX	415445	417252	6	3
chrX	417252	423418	5	2
chrX	423418	425995	6	3
chrX	425995	427990	0	1
chrX	428021	432801	6	3
chrX	432801	439477	5	2
chrX	439477	441376	2	0
chrX	441376	442457	6	3
chrX	442457	448508	6	3
chrX	448679	451446	6	3
chrX	451446	458008	2	0
chrX	458008	460678	6	3
chrX	492122	493120	6	3
chrX	512487	514318	2	0
chrXI	96579	97514	1	4
chrXI	396062	399121	7	4
chrXI	408436	408823	3	1
chrXI	408823	409693	1	4
chrXI	419397	420869	1	4
chrXI	421630	422601	1	4
chrXI	422601	425154	2	0
chrXI	425154	426520	3	1
chrXI	426520	426836	6	3
chrXI	426836	431318	2	0
chrXI	431598	434009	2	0
chrXI	434009	435555	2	0
chrXI	435555	437534	6	3
chrXI	437534	440574	6	3
chrXI	440574	441380	6	3
chrXI	441380	442686	6	3
chrXI	442686	445272	2	0
chrXI	445272	446849	2	0
chrXI	446849	450445	1	4
chrXI	450445	450896	6	3
chrXI	450896	451482	6	3
chrXI	451482	452018	2	0
chrXI	452018	452591	2	0
chrXI	452591	454458	6	3
chrXI	454458	468916	1	4
chrXI	474072	475596	6	3
chrXI	475713	477130	1	4
chrXI	477130	479353	2	0
chrXI	570312	570943	7	4
chrXII	72256	72766	1	4
chrXII	106094	108371	1	4
chrXII	108371	108452	0	1
chrXII	108452	109179	1	4
chrXII	109195	111172	1	4
chrXII	111172	114790	1	4
chrXII	114790	120590	7	4
chrXII	120590	125009	2	0
chrXII	125009	125308	2	0
chrXII	125884	126454	2	0
chrXII	126454	126640	2	0
chrXII	126640	127649	6	3
chrXII	127649	128654	3	1
chrXII	128654	130638	2	0
chrXII	130669	132029	1	4
chrXII	132029	136187	6	3
chrXII	136264	136793	6	3
chrXII	136793	141917	6	3
chrXII	141917	142647	6	3
chrXII	142647	143561	5	2
chrXII	143561	145069	6	3
chrXII	145069	147207	2	0
chrXII	147207	147422	4	1
chrXII	147422	148879	2	0
chrXII	148879	149436	6	3
chrXII	149436	155695	6	3
chrXII	155695	165911	6	3
chrXII	165911	166693	6	3
chrXII	166693	179961	1	4
chrXII	179961	181233	1	4
chrXII	181233	184463	1	4
chrXII	184463	184517	1	4
chrXII	188545	190366	6	3
chrXII	212722	213481	7	4
chrXII	226385	228953	1	4
chrXII	392595	393067	7	4
chrXIII	234101	236491	3	1
chrXIII	236491	237957	1	4
chrXIII	237957	244783	6	3
chrXIII	244783	257923	1	4
chrXIII	257923	261531	0	1
chrXIII	261531	262488	6	3
chrXIII	262488	263569	6	3
chrXIII	266150	273099	2	0
chrXIII	273099	278642	2	0
chrXIII	278642	278974	2	0
chrXIII	278974	279473	2	0
chrXIII	279473	281883	5	2
chrXIII	281883	283059	2	0
chrXIII	283059	285476	2	0
chrXIII	285476	289280	5	2
chrXIII	289280	291561	1	4
chrXIII	291561	293840	1	4
chrXIII	297656	298897	1	4
chrXIII	298897	301962	1	4
chrXIII	327844	329088	1	4
chrXIII	429815	432650	1	4
chrXIV	587315	588007	0	1
chrXIV	588896	589131	6	3
chrXIV	596532	596822	1	4
chrXIV	596822	597014	1	4
chrXIV	599652	601881	1	4
chrXIV	601881	607252	1	4
chrXIV	607252	608896	7	4
chrXIV	609136	610666	5	2
chrXIV	610982	612369	5	2
chrXIV	612369	614753	0	1
chrXIV	614753	619329	6	3
chrXIV	619329	620998	2	0
chrXIV	620998	621315	6	3
chrXIV	621315	621596	7	4
chrXIV	621596	622444	6	3
chrXIV	622444	623594	2	0
chrXIV	623594	628344	2	0
chrXIV	628344	630670	6	3
chrXIV	630670	630820	6	3
chrXIV	630820	633374	2	0
chrXIV	633374	637195	2	0
chrXIV	637195	637920	6	3
chrXIV	637920	646334	6	3
chrXIV	646334	652287	2	0
chrXIV	652287	654431	3	1
chrXIV	654431	659819	1	4
chrXIV	659819	661357	1	4
chrXIV	718669	719039	1	4
chrXV	295094	300251	2	0
chrXV	304659	307050	5	2
chrXV	307050	307882	2	0
chrXV	307882	311051	5	2
chrXV	311051	312098	6	3
chrXV	312098	315881	0	1
chrXV	315881	318571	1	4
chrXV	318571	320625	3	1
chrXV	320625	321667	6	3
chrXV	321667	330825	2	0
chrXV	330825	331754	6	3
chrXV	331754	332166	6	3
chrXV	332166	334176	6	3
chrXV	334176	338676	6	3
chrXV	338676	340018	6	3
chrXV	340018	343384	6	3
chrXV	343384	344195	1	4
chrXV	344195	346472	1	4
chrXV	346583	348881	3	1
chrXV	348881	350834	2	0
chrXV	350834	352324	2	0
chrXV	352324	353579	2	0
chrXV	353579	359010	1	4
chrXV	359010	364158	7	4
chrXV	390026	391737	0	1
chrXVI	87876	88160	6	3
chrXVI	446278	448810	1	4
chrXVI	459159	462117	3	1
chrXVI	477172	477418	1	4
chrXVI	509081	509795	5	2
chrXVI	509804	510548	1	4
chrXVI	522728	529149	1	4
chrXVI	529149	532020	1	4
chrXVI	532020	537580	6	3
chrXVI	537580	537724	6	3
chrXVI	537724	537804	3	1
chrXVI	537804	541716	6	3
chrXVI	541716	542313	2	0
chrXVI	542313	543839	2	0
chrXVI	543839	550918	6	3
chrXVI	550918	551908	6	3
chrXVI	551908	553021	6	3
chrXVI	553021	553321	2	0
chrXVI	553321	554159	2	0
chrXVI	554159	555649	6	3
chrXVI	556257	561347	6	3
chrXVI	561347	562977	6	3
chrXVI	562977	564792	6	3
chrXVI	564792	567872	1	4
chrXVI	567872	572851	1	4
chrXVI	572851	573736	1	4
chrXVI	573736	576827	1	4
chrXVI	576836	580175	7	4
chrXVI	580175	580590	1	4
chrXVI	580590	580911	0	1
chrXVI	580911	581721	0	1
chrXVI	619189	623443	1	4
chrXVI	656497	657666	2	0
chrXVI	678400	681283	5	2
