# Supplementary material for: The Network Architecture of the Saccharomyces cerevisiae Genome
Source: PLoS One. 2013 Dec 9;8(12):e81972. doi: 10.1371/journal.pone.0081972 (PMC3857230; doi:10.1371/journal.pone.0081972)
Supplement: Table S4 — Inter-chromosomal community 6, subcommunity assignments. Table of genomic fragments in inter-chromosomal community 6, and the subcommunity numbers to which they belong. Subcommunity numbers are given for each level of the partition. (XLSX) [file pone.0081972.s012.xlsx]

## Sheet: Community 6 subcommunities
Chromosome	Start	End	Level 0 subcommunity	Level 1 subcommunity	Level 2 subcommunity
chrI	3197	3677	11	2	2
chrI	3677	6504	11	2	2
chrI	11212	14899	54	9	8
chrI	23057	29235	37	2	2
chrI	34432	57304	11	2	2
chrI	57304	57940	2	5	5
chrI	58030	62716	3	0	0
chrI	62716	66805	11	2	2
chrI	66805	75440	60	10	9
chrI	75440	76321	22	1	1
chrI	76321	78722	30	3	3
chrI	78722	79358	2	5	5
chrI	79358	80759	2	5	5
chrI	80759	94016	16	4	4
chrI	100409	103331	11	2	2
chrI	103331	112882	2	5	5
chrI	112882	119218	2	5	5
chrI	121388	122728	28	9	8
chrI	188320	189136	11	2	2
chrI	189136	194084	11	2	2
chrI	194084	198608	15	0	0
chrI	198608	200214	53	1	1
chrI	200214	208936	11	2	2
chrII	8396	10423	11	2	2
chrII	11343	11518	11	2	2
chrII	11518	17176	11	2	2
chrII	40491	42640	11	2	2
chrII	42968	43621	22	1	1
chrII	95967	98833	67	13	11
chrII	98833	100366	2	5	5
chrII	117040	119954	2	5	5
chrII	119954	126803	15	0	0
chrII	138393	140876	22	1	1
chrII	147885	152106	17	8	10
chrII	152106	153653	3	0	0
chrII	153653	155161	27	3	3
chrII	155378	158205	28	9	8
chrII	158205	163690	64	12	11
chrII	163690	165374	22	1	1
chrII	167234	168594	27	3	3
chrII	173932	180851	18	7	7
chrII	183679	185354	22	1	1
chrII	185354	186545	22	1	1
chrII	186545	188854	22	1	1
chrII	188854	189293	18	7	7
chrII	191458	195544	18	7	7
chrII	195544	195780	28	9	8
chrII	195780	198400	18	7	7
chrII	198690	202328	15	0	0
chrII	218009	218622	22	1	1
chrII	265557	266987	28	9	8
chrII	274971	277457	2	5	5
chrII	277662	280320	2	5	5
chrII	281148	282058	19	1	1
chrII	282058	285248	2	5	5
chrII	285248	294987	24	8	10
chrII	294987	298650	14	0	0
chrII	298650	300307	27	3	3
chrII	303646	307413	18	7	7
chrII	307413	317770	15	0	0
chrII	339056	342047	2	5	5
chrII	356452	357553	10	6	6
chrII	357553	361186	45	6	6
chrII	364142	364827	57	0	0
chrII	384596	384682	60	10	9
chrII	402012	402179	13	8	10
chrII	412870	413108	13	8	10
chrII	423324	436632	30	3	3
chrIII	0	1615	11	2	2
chrIII	1615	8775	11	2	2
chrIII	8775	14848	25	2	2
chrIII	14848	17031	11	2	2
chrIII	19589	31869	18	7	7
chrIII	31869	35244	11	2	2
chrIII	35244	36455	22	1	1
chrIII	36455	41816	22	1	1
chrIII	41816	44997	2	5	5
chrIII	44997	49615	60	10	9
chrIII	49615	49898	60	10	9
chrIII	49898	54657	2	5	5
chrIII	54657	65471	14	0	0
chrIII	65960	66382	0	4	4
chrIII	66382	67015	18	7	7
chrIII	140046	140449	16	4	4
chrIII	140449	142540	2	5	5
chrIII	152732	153735	30	3	3
chrIII	153735	155013	22	1	1
chrIII	155013	155679	51	1	1
chrIII	155679	157084	30	3	3
chrIII	157084	160355	11	2	2
chrIII	160668	161375	19	1	1
chrIII	161375	163357	18	7	7
chrIII	163357	164106	0	4	4
chrIII	164106	170668	30	3	3
chrIII	172712	174234	53	1	1
chrIII	174234	175988	2	5	5
chrIII	176466	178672	54	9	8
chrIII	179061	179785	22	1	1
chrIII	180200	184419	18	7	7
chrIII	184794	188251	15	0	0
chrIII	188462	195910	2	5	5
chrIII	195910	197714	66	1	1
chrIII	209339	215314	18	7	7
chrIII	216202	219737	11	2	2
chrIII	227518	235323	22	1	1
chrIII	235437	242237	30	3	3
chrIII	242237	243467	59	10	9
chrIII	243467	244336	24	8	10
chrIII	244645	245347	11	2	2
chrIII	245347	249737	15	0	0
chrIII	249737	251967	9	7	7
chrIII	275275	281551	43	3	3
chrIII	281551	282847	2	5	5
chrIII	289615	290504	11	2	2
chrIV	45664	48196	46	7	7
chrIV	97087	98251	2	5	5
chrIV	98423	100953	15	0	0
chrIV	218290	223630	2	5	5
chrIV	226557	228830	7	1	1
chrIV	273833	276513	27	3	3
chrIV	308355	313630	30	3	3
chrIV	340984	348992	66	1	1
chrIV	357513	364357	2	5	5
chrIV	364507	372157	15	0	0
chrIV	372157	373318	2	5	5
chrIV	373318	374745	16	4	4
chrIV	374745	374953	11	2	2
chrIV	374953	379596	2	5	5
chrIV	379949	389010	2	5	5
chrIV	389010	391473	28	9	8
chrIV	391473	391747	30	3	3
chrIV	391747	395971	2	5	5
chrIV	395971	396816	28	9	8
chrIV	396816	403461	2	5	5
chrIV	404756	407528	18	7	7
chrIV	407528	420235	18	7	7
chrIV	476856	483334	18	7	7
chrIV	483334	484281	1	13	11
chrIV	485669	489678	30	3	3
chrIV	490072	497937	24	8	10
chrIV	497937	498210	22	1	1
chrIV	498210	498775	53	1	1
chrIV	498775	501206	50	12	11
chrIV	501448	502705	53	1	1
chrIV	520399	521583	36	4	4
chrIV	553239	553914	2	5	5
chrIV	553914	554615	2	5	5
chrIV	577301	578747	2	5	5
chrIV	600225	605559	10	6	6
chrIV	607809	608901	22	1	1
chrIV	900220	904752	48	8	10
chrIX	187462	188842	11	2	2
chrIX	204155	211320	6	10	9
chrIX	224590	224963	44	13	11
chrIX	238118	247659	15	0	0
chrIX	252771	261288	2	5	5
chrIX	261288	264152	2	5	5
chrIX	264152	267736	22	1	1
chrIX	267736	269945	16	4	4
chrIX	269945	270844	18	7	7
chrIX	274902	275936	2	5	5
chrIX	275936	277224	62	2	2
chrIX	277224	280892	2	5	5
chrIX	280892	282205	61	4	4
chrIX	282205	283820	28	9	8
chrIX	283878	297041	15	0	0
chrIX	297692	303411	38	7	7
chrIX	304776	307993	15	0	0
chrIX	307993	309466	22	1	1
chrIX	309466	309995	2	5	5
chrIX	309995	312024	2	5	5
chrIX	315141	316227	18	7	7
chrIX	316905	318109	18	7	7
chrIX	318109	320644	18	7	7
chrIX	391000	412194	2	5	5
chrIX	412194	414662	11	2	2
chrIX	414662	419748	11	2	2
chrIX	419748	423647	11	2	2
chrIX	423647	425564	11	2	2
chrIX	425564	425942	11	2	2
chrIX	425942	428015	11	2	2
chrIX	428015	431708	11	2	2
chrIX	433892	435096	11	2	2
chrIX	435282	437501	11	2	2
chrV	11392	14274	11	2	2
chrV	14951	19246	15	0	0
chrV	22324	27270	2	5	5
chrV	29061	32034	2	5	5
chrV	33378	43238	62	2	2
chrV	43410	44804	58	0	0
chrV	45786	46859	11	2	2
chrV	50503	52692	11	2	2
chrV	55740	63695	18	7	7
chrV	63695	64757	11	2	2
chrV	64757	68281	15	0	0
chrV	68281	69170	18	7	7
chrV	69170	69600	49	0	0
chrV	69600	72410	59	10	9
chrV	73638	81320	22	1	1
chrV	81777	82510	34	6	6
chrV	82699	87395	2	5	5
chrV	87518	89199	21	3	3
chrV	89199	90187	2	5	5
chrV	90197	92934	2	5	5
chrV	92934	100267	18	7	7
chrV	100267	101012	18	7	7
chrV	101392	106937	2	5	5
chrV	187007	193444	18	7	7
chrV	193444	201319	18	7	7
chrV	201319	205004	18	7	7
chrV	205004	210909	2	5	5
chrV	210909	211709	2	5	5
chrV	211709	215045	18	7	7
chrV	215992	216827	15	0	0
chrV	216827	221629	18	7	7
chrV	221629	224415	15	0	0
chrV	225968	239375	35	0	0
chrV	240348	240904	26	0	0
chrV	241034	244094	18	7	7
chrV	256108	257117	2	5	5
chrV	257978	260458	22	1	1
chrV	260458	262937	15	0	0
chrV	262937	264092	11	2	2
chrV	264092	265636	8	3	3
chrV	266951	268039	12	3	3
chrV	269057	270446	22	1	1
chrV	289604	300582	13	8	10
chrV	301590	304079	28	9	8
chrV	565222	566654	11	2	2
chrVI	15181	19641	11	2	2
chrVI	22136	27135	11	2	2
chrVI	27135	30458	11	2	2
chrVI	31168	33830	62	2	2
chrVI	41065	43890	11	2	2
chrVI	45318	46542	18	7	7
chrVI	46542	50284	53	1	1
chrVI	50704	53606	11	2	2
chrVI	53606	57509	22	1	1
chrVI	57509	59771	14	0	0
chrVI	59771	61918	11	2	2
chrVI	66559	69360	18	7	7
chrVI	69360	70625	18	7	7
chrVI	70625	75995	2	5	5
chrVI	82402	84070	22	1	1
chrVI	84070	86394	9	7	7
chrVI	86394	87122	18	7	7
chrVI	87122	98935	22	1	1
chrVI	99102	99639	15	0	0
chrVI	99639	107289	16	4	4
chrVI	107298	111579	15	0	0
chrVI	111579	114402	18	7	7
chrVI	127691	127750	11	2	2
chrVI	180938	183029	18	7	7
chrVI	183029	186527	18	7	7
chrVI	186527	199062	21	3	3
chrVI	200983	205102	46	7	7
chrVI	205102	206746	2	5	5
chrVI	206746	212865	30	3	3
chrVI	212865	215865	30	3	3
chrVI	216303	216510	32	10	9
chrVI	216887	226335	11	2	2
chrVI	226335	228116	11	2	2
chrVI	228116	232523	11	2	2
chrVI	232523	233452	19	1	1
chrVI	238510	241074	19	1	1
chrVI	241074	245365	43	3	3
chrVI	245365	254148	30	3	3
chrVI	254148	257010	11	2	2
chrVI	257010	260645	2	5	5
chrVI	260857	265228	11	2	2
chrVI	265228	269132	37	2	2
chrVII	0	3333	11	2	2
chrVII	129750	131294	42	5	5
chrVII	220656	227749	62	2	2
chrVII	339425	339964	15	0	0
chrVII	367650	368119	11	2	2
chrVII	368826	371097	63	11	9
chrVII	377106	384319	27	3	3
chrVII	393076	393542	30	3	3
chrVII	397691	403900	11	2	2
chrVII	407642	409090	17	8	10
chrVII	409090	419433	2	5	5
chrVII	419433	420725	2	5	5
chrVII	420725	423761	52	3	3
chrVII	430536	437043	47	8	10
chrVII	442889	447214	18	7	7
chrVII	447214	452185	18	7	7
chrVII	452185	455152	22	1	1
chrVII	455233	455829	21	3	3
chrVII	455829	456908	24	8	10
chrVII	456908	458778	2	5	5
chrVII	458778	459468	2	5	5
chrVII	483596	484131	11	2	2
chrVII	517090	519490	22	1	1
chrVII	521896	522295	54	9	8
chrVII	531395	532305	50	12	11
chrVII	532305	540389	18	7	7
chrVII	543837	547897	19	1	1
chrVII	547897	556073	2	5	5
chrVII	556073	556594	24	8	10
chrVII	556594	557683	4	1	1
chrVII	575577	576313	22	1	1
chrVII	576313	577357	2	5	5
chrVII	609139	617174	50	12	11
chrVII	634561	637201	2	5	5
chrVII	687947	688942	18	7	7
chrVII	688942	700601	55	4	4
chrVII	754661	755716	22	1	1
chrVII	788937	792154	24	8	10
chrVII	880135	882698	7	1	1
chrVIII	2612	7058	11	2	2
chrVIII	7072	8556	25	2	2
chrVIII	8556	11861	11	2	2
chrVIII	13184	15237	60	10	9
chrVIII	15237	16334	11	2	2
chrVIII	16334	20490	11	2	2
chrVIII	21972	22239	60	10	9
chrVIII	22239	24332	11	2	2
chrVIII	24332	29815	11	2	2
chrVIII	29815	35134	9	7	7
chrVIII	39847	40518	11	2	2
chrVIII	40518	42031	58	0	0
chrVIII	42031	44680	11	2	2
chrVIII	45593	46695	43	3	3
chrVIII	46695	56941	18	7	7
chrVIII	56941	58767	18	7	7
chrVIII	58767	61741	16	4	4
chrVIII	61741	62565	16	4	4
chrVIII	130579	131034	28	9	8
chrVIII	131834	134660	22	1	1
chrVIII	136751	138423	22	1	1
chrVIII	138423	139506	22	1	1
chrVIII	139506	142660	18	7	7
chrVIII	142660	143420	18	7	7
chrVIII	143420	143890	18	7	7
chrVIII	143890	149473	30	3	3
chrVIII	149473	152318	2	5	5
chrVIII	152318	159129	36	4	4
chrVIII	159129	160948	2	5	5
chrVIII	160948	161465	30	3	3
chrVIII	161465	164576	18	7	7
chrVIII	167520	168835	18	7	7
chrVIII	170119	175554	15	0	0
chrVIII	175554	176444	15	0	0
chrVIII	176444	179919	11	2	2
chrVIII	181158	184004	11	2	2
chrVIII	185470	185929	11	2	2
chrVIII	186748	196150	13	8	10
chrVIII	197123	201378	2	5	5
chrVIII	201774	202894	63	11	9
chrVIII	202894	203861	27	3	3
chrVIII	203861	207179	2	5	5
chrVIII	217157	225949	57	0	0
chrVIII	255285	257314	38	7	7
chrVIII	378519	382000	26	0	0
chrVIII	396793	402107	11	2	2
chrX	266735	267265	21	3	3
chrX	300071	301990	2	5	5
chrX	305684	319105	11	2	2
chrX	336772	345493	66	1	1
chrX	345493	355734	57	0	0
chrX	355734	359540	61	4	4
chrX	359540	361140	2	5	5
chrX	361140	364609	65	1	1
chrX	364998	370029	18	7	7
chrX	370029	370624	2	5	5
chrX	370624	378340	2	5	5
chrX	378340	382188	18	7	7
chrX	382188	383404	30	3	3
chrX	383404	387259	8	3	3
chrX	391824	392713	22	1	1
chrX	392713	393807	11	2	2
chrX	397039	400699	18	7	7
chrX	400699	405749	18	7	7
chrX	460678	463086	18	7	7
chrX	463086	470715	18	7	7
chrX	470715	482676	18	7	7
chrX	482676	485275	44	13	11
chrX	485275	485857	24	8	10
chrX	486358	490334	18	7	7
chrX	493120	494890	24	8	10
chrX	495250	499115	18	7	7
chrX	499115	499960	2	5	5
chrX	499960	502099	18	7	7
chrX	502099	503367	4	1	1
chrX	503367	506579	18	7	7
chrX	506579	511875	56	1	1
chrX	514792	515783	2	5	5
chrX	521564	526939	42	5	5
chrX	542175	548312	60	10	9
chrX	548782	552282	60	10	9
chrX	565521	566481	18	7	7
chrX	584148	587343	2	5	5
chrX	605676	607014	30	3	3
chrX	622693	623754	40	5	5
chrX	629242	630426	19	1	1
chrX	632412	633857	18	7	7
chrX	633857	634390	39	11	9
chrX	658852	659524	13	8	10
chrX	705613	707390	11	2	2
chrXI	86270	92028	67	13	11
chrXI	220966	224477	2	5	5
chrXI	287151	287910	50	12	11
chrXI	293073	295335	2	5	5
chrXI	320311	322029	5	5	5
chrXI	341931	344471	22	1	1
chrXI	347333	347577	24	8	10
chrXI	347577	351254	18	7	7
chrXI	351254	358439	20	1	1
chrXI	358789	361102	61	4	4
chrXI	362374	365045	18	7	7
chrXI	365045	368087	22	1	1
chrXI	368087	371543	18	7	7
chrXI	371543	373672	64	12	11
chrXI	373672	375141	60	10	9
chrXI	376032	387293	24	8	10
chrXI	387293	388817	61	4	4
chrXI	388879	395557	33	3	3
chrXI	399121	404154	18	7	7
chrXI	404154	408436	30	3	3
chrXI	409693	413819	18	7	7
chrXI	413819	419397	18	7	7
chrXI	468916	472077	30	3	3
chrXI	472077	474072	36	4	4
chrXI	479353	484928	22	1	1
chrXI	484928	487243	22	1	1
chrXI	487243	489870	22	1	1
chrXI	489870	497347	24	8	10
chrXI	497702	499739	46	7	7
chrXI	501084	505324	56	1	1
chrXI	505324	509324	24	8	10
chrXI	509324	511783	18	7	7
chrXI	511783	516656	16	4	4
chrXI	516724	517911	2	5	5
chrXI	518099	520650	15	0	0
chrXI	520650	522787	15	0	0
chrXI	522787	524399	30	3	3
chrXI	524399	531262	36	4	4
chrXI	531262	534717	22	1	1
chrXI	534717	538919	11	2	2
chrXI	538919	539968	18	7	7
chrXI	543743	545942	19	1	1
chrXI	546196	549378	18	7	7
chrXI	549378	552268	16	4	4
chrXI	552268	552597	15	0	0
chrXI	576110	580631	15	0	0
chrXI	580631	581565	2	5	5
chrXI	581565	586367	15	0	0
chrXI	595568	600001	2	5	5
chrXI	607182	608868	2	5	5
chrXI	609087	612843	60	10	9
chrXI	628182	630816	11	2	2
chrXI	650701	651300	11	2	2
chrXI	652249	656214	25	2	2
chrXI	656214	660991	25	2	2
chrXI	660991	666816	25	2	2
chrXII	16156	19629	15	0	0
chrXII	27398	30267	0	4	4
chrXII	30267	34886	11	2	2
chrXII	34886	37534	11	2	2
chrXII	38181	39184	18	7	7
chrXII	39184	40677	11	2	2
chrXII	41794	43398	40	5	5
chrXII	43398	44575	2	5	5
chrXII	44651	44953	18	7	7
chrXII	44953	52068	24	8	10
chrXII	52068	56448	2	5	5
chrXII	56448	57481	32	10	9
chrXII	57481	62820	52	3	3
chrXII	62820	65970	18	7	7
chrXII	65970	72256	18	7	7
chrXII	73341	81093	16	4	4
chrXII	81093	82100	2	5	5
chrXII	82100	84071	11	2	2
chrXII	84071	89976	18	7	7
chrXII	89976	90176	24	8	10
chrXII	90176	95561	2	5	5
chrXII	97761	106094	18	7	7
chrXII	186766	187103	2	5	5
chrXII	187103	187334	29	4	4
chrXII	187334	188545	2	5	5
chrXII	190366	193387	2	5	5
chrXII	193387	197362	22	1	1
chrXII	197362	200660	22	1	1
chrXII	200660	209924	18	7	7
chrXII	209924	212722	18	7	7
chrXII	213481	226385	2	5	5
chrXII	229529	230516	2	5	5
chrXII	230516	237615	34	6	6
chrXII	242993	245665	5	5	5
chrXII	259118	261134	18	7	7
chrXII	261397	266363	49	0	0
chrXII	271119	273199	18	7	7
chrXII	281304	282354	18	7	7
chrXII	301141	302428	41	8	10
chrXII	313721	315350	3	0	0
chrXII	319855	320790	22	1	1
chrXII	350222	352113	17	8	10
chrXII	354108	354549	53	1	1
chrXII	376574	382935	35	0	0
chrXII	425073	426133	18	7	7
chrXII	429713	431437	21	3	3
chrXII	530618	531941	20	1	1
chrXII	848093	848301	48	8	10
chrXIII	35039	39763	39	11	9
chrXIII	92921	97225	10	6	6
chrXIII	97225	97745	2	5	5
chrXIII	114090	114381	51	1	1
chrXIII	164838	165005	13	8	10
chrXIII	165005	170116	38	7	7
chrXIII	170116	173312	22	1	1
chrXIII	177966	178270	52	3	3
chrXIII	178270	180001	11	2	2
chrXIII	190454	207259	2	5	5
chrXIII	207259	216896	28	9	8
chrXIII	216896	219046	19	1	1
chrXIII	219079	221485	18	7	7
chrXIII	221485	227253	16	4	4
chrXIII	227253	229093	2	5	5
chrXIII	229093	229526	30	3	3
chrXIII	229526	230926	33	3	3
chrXIII	230926	232563	2	5	5
chrXIII	232563	234101	24	8	10
chrXIII	301962	307184	2	5	5
chrXIII	307184	307683	22	1	1
chrXIII	307683	308845	30	3	3
chrXIII	308845	311873	2	5	5
chrXIII	311873	312408	18	7	7
chrXIII	312408	315913	18	7	7
chrXIII	316485	319680	2	5	5
chrXIII	319680	327844	29	4	4
chrXIII	329088	332902	27	3	3
chrXIII	332902	334265	18	7	7
chrXIII	334430	335313	16	4	4
chrXIII	335313	338912	10	6	6
chrXIII	338912	339577	7	1	1
chrXIII	339831	344332	22	1	1
chrXIII	344332	348692	14	0	0
chrXIII	365095	368010	21	3	3
chrXIII	368143	368717	11	2	2
chrXIII	383982	386547	28	9	8
chrXIII	386547	388427	2	5	5
chrXIII	399442	402207	45	6	6
chrXIII	413310	417889	2	5	5
chrXIII	472828	476103	30	3	3
chrXIII	508625	514861	3	0	0
chrXIII	737384	738546	12	3	3
chrXIII	896086	896796	15	0	0
chrXIV	361159	362363	18	7	7
chrXIV	412466	412911	30	3	3
chrXIV	484554	494185	17	8	10
chrXIV	512250	517415	18	7	7
chrXIV	527878	529295	11	2	2
chrXIV	529295	531349	65	1	1
chrXIV	531349	540463	22	1	1
chrXIV	540948	548327	42	5	5
chrXIV	548327	550860	2	5	5
chrXIV	550860	555551	0	4	4
chrXIV	555551	556139	12	3	3
chrXIV	573840	576452	24	8	10
chrXIV	576452	577991	18	7	7
chrXIV	577991	581632	15	0	0
chrXIV	581632	585036	14	0	0
chrXIV	585616	587315	15	0	0
chrXIV	589131	596532	53	1	1
chrXIV	597014	598382	23	1	1
chrXIV	661357	666558	18	7	7
chrXIV	666558	671708	60	10	9
chrXIV	671708	686297	18	7	7
chrXIV	686297	687488	18	7	7
chrXIV	687488	688975	2	5	5
chrXIV	688975	691733	2	5	5
chrXIV	691733	693860	2	5	5
chrXIV	693860	697476	49	0	0
chrXIV	697476	702471	2	5	5
chrXIV	703179	713881	63	11	9
chrXIV	716441	718669	22	1	1
chrXIV	719039	722773	11	2	2
chrXIV	722773	724053	15	0	0
chrXIV	724053	730811	18	7	7
chrXIV	732507	739930	11	2	2
chrXIV	739930	742310	15	0	0
chrXIV	744019	744697	24	8	10
chrXIV	755066	761738	25	2	2
chrXIV	765330	770424	21	3	3
chrXIV	770424	772029	16	4	4
chrXIV	779278	780542	11	2	2
chrXIV	780542	781485	18	7	7
chrXV	0	4138	25	2	2
chrXV	72274	79605	18	7	7
chrXV	170722	171504	2	5	5
chrXV	216984	220570	15	0	0
chrXV	232193	233294	24	8	10
chrXV	233294	235987	38	7	7
chrXV	236592	239422	16	4	4
chrXV	242819	254221	22	1	1
chrXV	255153	255771	30	3	3
chrXV	255771	256366	30	3	3
chrXV	256366	258193	27	3	3
chrXV	260590	264408	2	5	5
chrXV	265189	272781	1	13	11
chrXV	273671	275216	18	7	7
chrXV	275216	277259	30	3	3
chrXV	277259	281254	36	4	4
chrXV	281254	281762	7	1	1
chrXV	281762	283472	22	1	1
chrXV	283472	283749	18	7	7
chrXV	283749	292420	18	7	7
chrXV	292420	293319	33	3	3
chrXV	294639	295094	15	0	0
chrXV	300251	304659	18	7	7
chrXV	364158	366188	2	5	5
chrXV	366188	367862	22	1	1
chrXV	367862	370964	15	0	0
chrXV	370964	374044	18	7	7
chrXV	374044	376319	28	9	8
chrXV	376319	380057	2	5	5
chrXV	380057	383340	22	1	1
chrXV	383340	390026	18	7	7
chrXV	391737	397356	2	5	5
chrXV	397356	399342	2	5	5
chrXV	399517	402365	2	5	5
chrXV	402365	403783	2	5	5
chrXV	403783	404254	2	5	5
chrXV	404263	405049	16	4	4
chrXV	405049	407900	2	5	5
chrXV	414421	420434	15	0	0
chrXV	421960	423465	18	7	7
chrXV	423465	424934	41	8	10
chrXV	424934	432219	18	7	7
chrXV	436567	447087	2	5	5
chrXV	447528	458322	31	1	1
chrXV	712699	714811	18	7	7
chrXV	852336	852961	55	4	4
chrXV	905590	910918	38	7	7
chrXV	967656	974377	24	8	10
chrXVI	378111	380413	56	1	1
chrXVI	408152	412158	31	1	1
chrXVI	412158	413514	12	3	3
chrXVI	421303	423827	18	7	7
chrXVI	428980	429201	11	2	2
chrXVI	445507	446278	11	2	2
chrXVI	448810	455530	22	1	1
chrXVI	469503	470752	31	1	1
chrXVI	477418	478574	2	5	5
chrXVI	478785	480155	6	10	9
chrXVI	480155	481820	24	8	10
chrXVI	481820	486878	2	5	5
chrXVI	486878	490279	2	5	5
chrXVI	490279	491153	15	0	0
chrXVI	491153	492896	2	5	5
chrXVI	492896	506484	11	2	2
chrXVI	506484	509081	28	9	8
chrXVI	510548	511297	18	7	7
chrXVI	512091	512923	18	7	7
chrXVI	512923	522728	2	5	5
chrXVI	581721	583732	18	7	7
chrXVI	583732	584609	23	1	1
chrXVI	584609	593516	18	7	7
chrXVI	593516	594733	4	1	1
chrXVI	594733	600215	2	5	5
chrXVI	601003	601970	2	5	5
chrXVI	603174	606019	2	5	5
chrXVI	606019	606412	2	5	5
chrXVI	606412	607847	24	8	10
chrXVI	607847	611660	2	5	5
chrXVI	611660	612942	2	5	5
chrXVI	612942	614842	2	5	5
chrXVI	614842	616704	2	5	5
chrXVI	616704	619138	2	5	5
chrXVI	623443	626944	0	4	4
chrXVI	626944	627487	14	0	0
chrXVI	627487	630044	18	7	7
chrXVI	630044	633264	18	7	7
chrXVI	633264	637857	11	2	2
chrXVI	637857	638892	20	1	1
chrXVI	638892	654839	47	8	10
chrXVI	707275	709480	49	0	0
chrXVI	725775	727253	56	1	1
chrXVI	788585	793518	22	1	1
chrXVI	886288	888102	14	0	0
