# Supplementary material for: The Network Architecture of the Saccharomyces cerevisiae Genome
Source: PLoS One. 2013 Dec 9;8(12):e81972. doi: 10.1371/journal.pone.0081972 (PMC3857230; doi:10.1371/journal.pone.0081972)
Supplement: Table S5 — Inter-chromosomal community 0, subcommunity assignments. Table of genomic fragments in inter-chromosomal community 0, and the subcommunity number to which they belong. Subcommunity numbers are given for each level of the partition. (XLSX) [file pone.0081972.s013.xlsx]

## Sheet: Community 0 subcommunities
Chromosome	Start	End	Level 0 subcommunity	Level 1 subcommunity	Level 2 subcommunity
chrI	18239	22085	193	16	8
chrI	29235	34432	49	27	5
chrI	184090	184388	49	27	5
chrII	17176	20467	334	5	0
chrII	20467	21538	113	67	16
chrII	22901	33734	378	36	18
chrII	33734	38093	203	64	26
chrII	38093	40491	110	36	18
chrII	43621	46362	6	69	30
chrII	53848	55191	49	27	5
chrII	59231	61162	419	69	30
chrII	61162	69375	68	45	16
chrII	69375	73561	142	53	20
chrII	73561	74560	80	14	3
chrII	74560	74778	161	65	27
chrII	74778	76630	24	27	5
chrII	76980	77287	343	53	20
chrII	78065	84278	49	27	5
chrII	84278	89594	365	62	25
chrII	89594	93137	65	64	26
chrII	93137	94148	138	6	0
chrII	94148	95967	49	27	5
chrII	100366	104350	63	9	0
chrII	105370	109500	246	69	30
chrII	110118	117040	32	62	25
chrII	126803	129483	419	69	30
chrII	129483	130254	49	27	5
chrII	130254	136257	401	62	25
chrII	136257	138393	116	39	10
chrII	140876	147885	10	22	3
chrII	168594	173550	10	22	3
chrII	180851	183679	410	64	26
chrII	300307	303646	49	27	5
chrII	317770	329472	368	69	30
chrII	330953	335605	352	39	10
chrII	335605	339056	49	27	5
chrII	342047	342642	296	13	29
chrII	342642	345786	135	64	26
chrII	345786	352096	49	27	5
chrII	352096	354995	293	65	27
chrII	361186	364142	214	39	10
chrII	365737	367348	401	62	25
chrII	367348	368721	267	26	15
chrII	368721	370714	401	62	25
chrII	370714	373877	338	22	3
chrII	373877	376367	49	27	5
chrII	376367	384596	401	62	25
chrII	384682	386702	163	22	3
chrII	386702	387512	321	64	26
chrII	387512	391664	401	62	25
chrII	391664	396202	49	27	5
chrII	396202	398383	49	27	5
chrII	398383	401940	8	69	30
chrII	402179	402751	269	27	5
chrII	405199	411227	91	44	28
chrII	411318	412037	92	27	5
chrII	412037	412870	49	27	5
chrII	413108	413648	49	27	5
chrII	413648	416250	49	27	5
chrII	416250	417378	345	46	13
chrII	417378	420203	49	27	5
chrII	420203	420695	401	62	25
chrII	420695	421384	49	27	5
chrII	421709	423324	49	27	5
chrII	436632	438989	401	62	25
chrII	443120	444236	195	64	26
chrII	444236	444945	401	62	25
chrII	444945	451974	419	69	30
chrII	451974	458094	401	62	25
chrII	458094	459506	380	24	4
chrII	459506	464548	257	28	4
chrII	465253	466446	115	13	29
chrII	466446	469242	168	7	4
chrII	469366	478901	335	13	29
chrII	482461	491186	401	62	25
chrII	491186	493365	408	35	22
chrII	493365	501102	300	43	12
chrII	504886	506739	156	30	16
chrII	506739	510396	37	38	29
chrII	510396	513665	73	36	18
chrII	520776	522699	222	62	25
chrII	525727	529827	243	12	13
chrII	529827	535956	392	58	22
chrII	535956	540338	401	62	25
chrII	540757	544036	249	39	10
chrII	544036	545067	31	18	14
chrII	545067	549972	198	62	25
chrII	552572	554472	407	64	26
chrII	555972	557330	401	62	25
chrII	557565	560817	137	67	16
chrII	560817	562939	241	62	25
chrII	562939	563275	67	8	12
chrII	563275	564555	275	65	27
chrII	566282	571304	115	13	29
chrII	572856	575206	419	69	30
chrII	579137	580102	419	69	30
chrII	583624	588633	419	69	30
chrII	588789	590368	419	69	30
chrII	590368	595408	419	69	30
chrII	595408	599964	123	5	0
chrII	599964	605464	196	13	29
chrII	612567	621199	401	62	25
chrII	621199	622796	408	35	22
chrII	622796	625045	374	21	15
chrII	625045	626861	123	5	0
chrII	626861	627755	227	29	28
chrII	627755	630497	385	44	28
chrII	630497	634815	422	60	19
chrII	634815	636321	401	62	25
chrII	636321	636571	185	58	22
chrII	636571	640628	252	62	25
chrII	642691	644182	309	69	30
chrII	644182	645721	21	0	15
chrII	645721	646669	192	53	20
chrII	646669	649110	101	53	20
chrII	651765	652187	149	7	4
chrII	652187	665586	334	5	0
chrII	665586	666682	419	69	30
chrII	666682	668507	236	41	11
chrII	668507	669587	411	39	10
chrII	669587	671885	303	0	15
chrII	673578	679799	41	69	30
chrII	682183	684830	407	64	26
chrII	688671	691255	220	2	9
chrII	691255	693916	147	33	8
chrII	693916	694487	419	69	30
chrII	694487	696678	183	46	13
chrII	696678	697755	419	69	30
chrII	700828	704324	298	13	29
chrII	704324	712939	78	69	30
chrII	720113	722274	200	21	15
chrII	722274	725067	409	65	27
chrII	725067	730672	417	68	29
chrII	730672	731279	201	6	0
chrII	732652	742953	419	69	30
chrII	743079	743451	401	62	25
chrII	743759	747554	13	3	27
chrII	747554	758379	315	42	14
chrII	758379	760796	401	62	25
chrII	766817	767166	42	18	14
chrII	772172	775117	272	36	18
chrII	775172	781115	329	16	8
chrII	781115	783303	401	62	25
chrII	783303	785122	343	53	20
chrII	785659	792117	401	62	25
chrII	792117	795179	148	22	3
chrII	795179	800674	189	58	22
chrIII	170668	172712	227	29	28
chrIII	202089	209339	423	64	26
chrIII	215314	216202	229	21	15
chrIII	219737	227518	401	62	25
chrIII	251967	260067	148	22	3
chrIII	260067	266488	49	27	5
chrIII	266910	270114	49	27	5
chrIII	271820	273082	49	27	5
chrIII	273869	275275	419	69	30
chrIII	282847	284826	418	39	10
chrIII	284826	289615	419	69	30
chrIII	290504	295481	316	43	12
chrIII	295481	306135	49	27	5
chrIV	27368	27712	318	64	26
chrIV	27712	33485	419	69	30
chrIV	33485	35637	106	64	26
chrIV	35637	36197	253	23	17
chrIV	36197	38398	236	41	11
chrIV	38398	41878	406	62	25
chrIV	41878	45664	419	69	30
chrIV	48196	51611	407	64	26
chrIV	51611	52347	228	64	26
chrIV	52347	64022	235	39	10
chrIV	64022	64627	416	28	4
chrIV	64627	68722	401	62	25
chrIV	68722	72417	100	64	26
chrIV	72828	82230	138	6	0
chrIV	82230	82987	207	16	8
chrIV	82987	86248	348	48	15
chrIV	86248	87971	419	69	30
chrIV	87971	90603	401	62	25
chrIV	91214	92522	85	21	15
chrIV	93564	94483	134	39	10
chrIV	94483	97087	240	21	15
chrIV	100953	104953	352	39	10
chrIV	104953	107131	28	62	25
chrIV	120779	125349	58	37	24
chrIV	125349	128089	16	1	7
chrIV	128089	129139	345	46	13
chrIV	129235	131142	33	69	30
chrIV	131578	135452	26	59	23
chrIV	136866	141878	134	39	10
chrIV	141878	149195	401	62	25
chrIV	149195	149921	401	62	25
chrIV	149921	153773	26	59	23
chrIV	156108	158175	12	32	7
chrIV	169907	171087	98	55	19
chrIV	171087	172121	8	69	30
chrIV	174215	182573	331	62	25
chrIV	182573	189358	375	53	20
chrIV	189358	191065	132	24	4
chrIV	191065	197446	150	4	4
chrIV	197446	203231	164	62	25
chrIV	203231	205125	401	62	25
chrIV	205125	212140	128	43	12
chrIV	212235	214443	173	53	20
chrIV	214443	218017	260	64	26
chrIV	223630	226557	49	27	5
chrIV	228830	230797	126	12	13
chrIV	230797	234154	127	69	30
chrIV	234154	239801	49	27	5
chrIV	239810	243612	404	9	0
chrIV	245441	246594	401	62	25
chrIV	248178	250654	49	27	5
chrIV	250654	253125	401	62	25
chrIV	253125	258965	419	69	30
chrIV	258965	259629	166	61	24
chrIV	259629	263394	80	14	3
chrIV	265045	267566	252	62	25
chrIV	269273	272832	142	53	20
chrIV	276513	280425	49	27	5
chrIV	280425	282618	49	27	5
chrIV	287966	288650	401	62	25
chrIV	290043	295359	287	34	9
chrIV	297589	302496	289	12	13
chrIV	302496	303596	34	0	15
chrIV	303596	308355	421	64	26
chrIV	313630	314403	401	62	25
chrIV	314403	318139	225	12	13
chrIV	319368	320513	288	69	30
chrIV	320513	324721	49	27	5
chrIV	326049	327408	160	7	4
chrIV	327408	340946	401	62	25
chrIV	350020	357513	191	39	10
chrIV	521583	526786	25	15	21
chrIV	541925	546444	49	27	5
chrIV	546574	553239	204	54	18
chrIV	555641	564532	190	13	29
chrIV	564532	577301	49	27	5
chrIV	578747	581613	193	16	8
chrIV	594892	596533	397	50	3
chrIV	596533	598417	283	13	29
chrIV	598417	600225	310	13	29
chrIV	606832	607809	380	24	4
chrIV	619210	622642	133	64	26
chrIV	622642	623623	372	55	19
chrIV	623623	627534	320	44	28
chrIV	627534	629423	355	13	29
chrIV	629500	632417	210	9	0
chrIV	632417	639212	49	27	5
chrIV	639212	651561	251	61	24
chrIV	651561	656012	219	18	14
chrIV	656232	656846	87	13	29
chrIV	656846	657600	401	62	25
chrIV	657637	659748	152	69	30
chrIV	660252	669156	160	7	4
chrIV	669156	680729	237	53	20
chrIV	681321	683865	401	62	25
chrIV	683865	684638	361	62	25
chrIV	685612	686830	7	20	2
chrIV	686830	696277	23	6	0
chrIV	711802	712570	330	46	13
chrIV	712570	712995	401	62	25
chrIV	712995	713575	419	69	30
chrIV	713575	713929	286	33	8
chrIV	713929	718780	189	58	22
chrIV	724715	725777	344	39	10
chrIV	728414	735003	162	34	9
chrIV	739210	740118	344	39	10
chrIV	740118	740998	198	62	25
chrIV	741100	746157	49	27	5
chrIV	746157	748335	168	7	4
chrIV	748696	751968	419	69	30
chrIV	751968	755349	49	27	5
chrIV	755349	756858	327	55	19
chrIV	766055	770758	401	62	25
chrIV	773893	778509	52	5	0
chrIV	778509	779583	401	62	25
chrIV	779583	784953	254	39	10
chrIV	784953	787647	113	67	16
chrIV	800632	808420	424	39	10
chrIV	808420	808755	66	54	18
chrIV	814532	819712	301	63	14
chrIV	820073	822377	209	39	10
chrIV	825556	825734	374	21	15
chrIV	829380	835240	285	12	13
chrIV	835309	842262	39	39	10
chrIV	842262	845634	401	62	25
chrIV	845634	848644	401	62	25
chrIV	848644	849480	20	31	6
chrIV	849480	851598	216	52	20
chrIV	851598	856956	401	62	25
chrIV	856956	864493	43	62	25
chrIV	864493	869480	230	64	26
chrIV	889195	890144	70	8	12
chrIV	890144	891092	420	39	10
chrIV	891092	891532	53	27	5
chrIV	891532	897004	302	39	10
chrIV	904752	907918	298	13	29
chrIV	907918	913197	341	39	10
chrIV	913197	914468	62	64	26
chrIV	915569	916969	243	12	13
chrIV	916969	917426	172	9	0
chrIV	917528	918100	329	16	8
chrIV	918100	922677	371	64	26
chrIV	922677	923473	151	69	30
chrIV	923473	927021	407	64	26
chrIV	927021	928658	31	18	14
chrIV	928745	930044	324	44	28
chrIV	930044	932128	212	17	23
chrIV	932128	939030	218	27	5
chrIV	939030	939450	171	27	5
chrIV	941215	943987	143	39	10
chrIV	943987	947411	331	62	25
chrIV	950367	954018	401	62	25
chrIV	957013	959405	300	43	12
chrIV	959405	960466	114	39	10
chrIV	960466	965440	401	62	25
chrIV	965440	967205	347	70	3
chrIV	971864	973246	119	64	26
chrIV	973246	985261	321	64	26
chrIV	993619	994957	22	0	15
chrIV	994957	996076	49	27	5
chrIV	1004814	1008082	428	72	1
chrIV	1008082	1012266	419	69	30
chrIV	1012266	1024069	219	18	14
chrIV	1024116	1025181	145	39	10
chrIV	1025181	1026579	328	3	27
chrIV	1026579	1028100	375	53	20
chrIV	1028100	1030898	267	26	15
chrIV	1030898	1037179	111	21	15
chrIV	1037179	1038288	243	12	13
chrIV	1038288	1045268	55	43	12
chrIV	1045268	1046316	224	19	3
chrIV	1046316	1046807	419	69	30
chrIV	1052815	1055781	72	48	15
chrIV	1056949	1058342	201	6	0
chrIV	1058342	1058773	127	69	30
chrIV	1058773	1064050	221	13	29
chrIV	1064050	1066746	389	7	4
chrIV	1072548	1074464	170	39	10
chrIV	1074667	1078221	401	62	25
chrIV	1078221	1078577	346	61	24
chrIV	1079640	1079854	158	13	29
chrIV	1079854	1084159	394	62	25
chrIV	1084994	1085866	387	37	24
chrIV	1102315	1103048	383	27	5
chrIV	1103048	1110542	297	39	10
chrIV	1110727	1111752	116	39	10
chrIV	1112010	1126919	88	47	14
chrIV	1126919	1128115	56	15	21
chrIV	1128115	1129350	143	39	10
chrIV	1129350	1131526	70	8	12
chrIV	1131526	1132474	140	64	26
chrIV	1136731	1140760	392	58	22
chrIV	1143410	1147202	60	51	17
chrIV	1152839	1155804	1	64	26
chrIV	1155804	1159440	194	64	26
chrIV	1161196	1164998	245	69	30
chrIV	1164998	1167548	290	69	30
chrIV	1168676	1171185	3	2	9
chrIV	1171185	1172969	50	62	25
chrIV	1172969	1175826	222	62	25
chrIV	1175826	1178571	386	50	3
chrIV	1178571	1185170	220	2	9
chrIV	1185170	1186323	213	21	15
chrIV	1190904	1198822	407	64	26
chrIV	1198822	1201957	279	66	28
chrIV	1203044	1211329	311	41	11
chrIV	1214143	1220766	401	62	25
chrIV	1229593	1232001	169	69	30
chrIV	1232001	1235042	419	69	30
chrIV	1235042	1240123	45	13	29
chrIV	1243662	1245600	167	62	25
chrIV	1252315	1262905	49	27	5
chrIV	1263572	1264227	243	12	13
chrIV	1264227	1266355	199	15	21
chrIV	1266824	1273685	393	64	26
chrIV	1274576	1284545	379	27	5
chrIV	1284545	1292731	314	49	19
chrIV	1294830	1298312	104	64	26
chrIV	1298312	1300738	142	53	20
chrIV	1300738	1302391	288	69	30
chrIV	1302391	1309514	183	46	13
chrIV	1309514	1312106	49	27	5
chrIV	1312106	1312405	181	0	15
chrIV	1312405	1312990	123	5	0
chrIV	1312990	1318584	155	64	26
chrIV	1318584	1324553	401	62	25
chrIV	1326012	1329539	16	1	7
chrIV	1332482	1336772	325	53	20
chrIV	1336772	1339526	339	47	14
chrIV	1342078	1343742	122	13	29
chrIV	1343865	1349601	40	68	29
chrIV	1349601	1352026	419	69	30
chrIV	1352026	1353480	326	39	10
chrIV	1353480	1359081	411	39	10
chrIV	1360814	1363696	422	60	19
chrIV	1366945	1370606	269	27	5
chrIV	1370606	1373189	37	38	29
chrIV	1373189	1374366	49	27	5
chrIV	1374366	1374772	303	0	15
chrIV	1375039	1376253	120	0	15
chrIV	1376253	1380917	159	13	29
chrIV	1380917	1381797	312	39	10
chrIV	1381797	1387611	238	50	3
chrIV	1387611	1389796	284	32	7
chrIV	1392618	1400186	206	48	15
chrIV	1400186	1402421	49	27	5
chrIV	1403424	1407156	49	27	5
chrIV	1407156	1410161	419	69	30
chrIV	1417016	1419319	419	69	30
chrIV	1419319	1420405	6	69	30
chrIV	1421520	1424324	405	44	28
chrIV	1425007	1427447	367	29	28
chrIV	1427447	1433672	115	13	29
chrIV	1433701	1436805	227	29	28
chrIV	1439635	1440306	384	66	28
chrIV	1441368	1443795	423	64	26
chrIV	1443795	1446388	133	64	26
chrIV	1446658	1448516	13	3	27
chrIV	1454993	1467843	174	64	26
chrIV	1475922	1478412	401	62	25
chrIV	1478412	1482512	419	69	30
chrIV	1482512	1484356	49	27	5
chrIV	1484356	1493047	257	28	4
chrIV	1493047	1496629	401	62	25
chrIV	1496629	1497859	307	0	15
chrIV	1497859	1502388	419	69	30
chrIV	1503206	1503564	157	55	19
chrIV	1506938	1507795	181	0	15
chrIV	1509908	1515083	83	64	26
chrIV	1515986	1520714	83	64	26
chrIV	1520714	1522198	396	60	19
chrIV	1522198	1522725	131	69	30
chrIV	1522725	1527305	419	69	30
chrIX	21338	29211	419	69	30
chrIX	29557	32498	419	69	30
chrIX	33163	36280	419	69	30
chrIX	36280	37357	0	69	30
chrIX	37394	39478	427	71	29
chrIX	39478	40798	326	39	10
chrIX	40798	42423	378	36	18
chrIX	42423	46405	129	64	26
chrIX	46405	51874	268	12	13
chrIX	52223	55113	419	69	30
chrIX	55113	57367	401	62	25
chrIX	58316	62249	69	69	30
chrIX	63589	67623	215	17	23
chrIX	67623	69388	49	27	5
chrIX	69757	71046	402	44	28
chrIX	71046	72711	109	70	3
chrIX	72711	74063	275	65	27
chrIX	75186	75956	108	27	5
chrIX	84388	86610	266	12	13
chrIX	86610	90035	73	36	18
chrIX	92193	96419	419	69	30
chrIX	111268	111398	31	18	14
chrIX	111398	114087	24	27	5
chrIX	114087	119161	153	22	3
chrIX	119161	120854	377	64	26
chrIX	120854	121828	49	27	5
chrIX	121828	122860	419	69	30
chrIX	122860	126840	74	62	25
chrIX	126840	133132	130	64	26
chrIX	133132	133380	41	69	30
chrIX	133878	138784	49	27	5
chrIX	138784	140352	220	2	9
chrIX	142309	143531	49	27	5
chrIX	143531	145423	401	62	25
chrIX	145423	153209	49	27	5
chrIX	153209	155471	301	63	14
chrIX	157056	168512	268	12	13
chrIX	168512	169441	124	28	4
chrIX	169696	174744	289	12	13
chrIX	174744	185574	401	62	25
chrIX	185574	187462	49	27	5
chrIX	188842	190564	419	69	30
chrIX	191116	193492	49	27	5
chrIX	193940	199976	407	64	26
chrIX	201255	203310	237	53	20
chrIX	211320	213336	419	69	30
chrIX	213336	216819	282	51	17
chrIX	216819	220258	349	27	5
chrIX	220258	224590	49	27	5
chrIX	224963	225522	94	57	21
chrIX	226034	228229	38	53	20
chrIX	230390	238118	362	72	1
chrIX	247659	251699	49	27	5
chrIX	251699	252771	49	27	5
chrIX	270844	274902	186	25	16
chrIX	431708	432270	258	39	10
chrV	10079	10671	334	5	0
chrV	27270	29061	191	39	10
chrV	32034	33378	413	39	10
chrV	52692	55740	203	64	26
chrV	224415	225968	247	11	2
chrV	239375	240348	35	12	13
chrV	244094	256108	116	39	10
chrV	265636	265974	368	69	30
chrV	270446	273133	49	27	5
chrV	274183	277718	324	44	28
chrV	277718	279357	117	11	2
chrV	279357	285425	222	62	25
chrV	285425	289042	264	25	16
chrV	300582	301377	357	13	29
chrV	304351	310954	400	57	21
chrV	310954	314761	401	62	25
chrV	314761	316260	49	27	5
chrV	316260	324992	29	1	7
chrV	324992	325626	49	27	5
chrV	325626	328800	401	62	25
chrV	328800	340252	160	7	4
chrV	340252	344602	49	27	5
chrV	344602	346520	46	64	26
chrV	346520	348166	49	27	5
chrV	348166	355352	401	62	25
chrV	355352	356323	408	35	22
chrV	356393	357964	419	69	30
chrV	357964	360525	49	27	5
chrV	360525	370142	288	69	30
chrV	370142	370428	15	45	16
chrV	370428	374653	132	24	4
chrV	374653	375498	159	13	29
chrV	375498	377072	409	65	27
chrV	377072	379546	419	69	30
chrV	387893	391505	121	69	30
chrV	399624	400690	13	3	27
chrV	400690	406801	98	55	19
chrV	407098	409175	339	47	14
chrV	409175	422469	49	27	5
chrV	422469	424114	86	62	25
chrV	424300	427859	271	28	4
chrV	427859	429104	261	28	4
chrV	430063	431977	401	62	25
chrV	439377	450849	419	69	30
chrV	452948	457262	65	64	26
chrV	457262	465975	292	65	27
chrV	465975	469732	301	63	14
chrV	469732	471708	342	69	30
chrV	471708	476152	419	69	30
chrV	476152	478143	175	29	28
chrV	478143	479369	419	69	30
chrV	487290	488840	419	69	30
chrV	488840	499399	305	40	27
chrV	499399	504042	127	69	30
chrV	504427	505123	151	69	30
chrV	505123	511201	231	27	5
chrV	511297	511891	419	69	30
chrV	512098	518339	155	64	26
chrV	518339	521286	377	64	26
chrV	521649	522447	52	5	0
chrV	522447	526301	139	39	10
chrV	526301	527322	307	0	15
chrV	538854	541300	314	49	19
chrV	542650	546205	118	23	17
chrV	547882	550652	419	69	30
chrV	554189	556548	82	53	20
chrV	556548	558704	419	69	30
chrV	558704	562490	334	5	0
chrV	562490	565222	412	64	26
chrV	566654	572122	175	29	28
chrVI	19641	21878	419	69	30
chrVI	21878	22136	259	39	10
chrVI	30458	31168	419	69	30
chrVI	33830	41065	258	39	10
chrVI	63046	66559	264	25	16
chrVI	82041	82402	413	39	10
chrVI	98935	99102	425	53	20
chrVI	216510	216887	11	65	27
chrVI	233452	235299	49	27	5
chrVI	235443	238481	264	25	16
chrVII	10579	15762	419	69	30
chrVII	15835	20246	419	69	30
chrVII	20246	22597	154	12	13
chrVII	22597	22852	275	65	27
chrVII	22852	24340	250	22	3
chrVII	24340	31563	175	29	28
chrVII	31563	34201	307	0	15
chrVII	34201	35849	353	62	25
chrVII	35849	39710	200	21	15
chrVII	39896	40268	250	22	3
chrVII	40268	45586	377	64	26
chrVII	45586	48116	183	46	13
chrVII	49061	55704	344	39	10
chrVII	55704	56800	49	27	5
chrVII	56917	58878	403	39	10
chrVII	58878	70055	130	64	26
chrVII	71671	76406	95	64	26
chrVII	76406	79525	318	64	26
chrVII	80222	85850	23	6	0
chrVII	85850	92772	401	62	25
chrVII	92772	97785	419	69	30
chrVII	97785	101255	208	44	28
chrVII	101255	103048	119	64	26
chrVII	103048	103805	361	62	25
chrVII	103805	104242	229	21	15
chrVII	105478	108506	89	65	27
chrVII	109894	111576	404	9	0
chrVII	111576	114731	419	69	30
chrVII	115279	118425	84	56	20
chrVII	118425	119981	56	15	21
chrVII	120632	121041	105	60	19
chrVII	121041	124739	234	64	26
chrVII	124739	129750	330	46	13
chrVII	131294	132649	330	46	13
chrVII	134841	138130	356	72	1
chrVII	138584	140077	284	32	7
chrVII	140077	148419	160	7	4
chrVII	148419	152420	301	63	14
chrVII	152420	153907	401	62	25
chrVII	153907	155301	49	27	5
chrVII	155301	155817	5	17	23
chrVII	155817	160636	381	55	19
chrVII	161332	163411	317	62	25
chrVII	165099	167403	401	62	25
chrVII	169768	172872	102	63	14
chrVII	172872	174281	120	0	15
chrVII	175416	185101	129	64	26
chrVII	186845	188587	178	69	30
chrVII	190494	192418	419	69	30
chrVII	192418	194116	246	69	30
chrVII	194116	196804	419	69	30
chrVII	196804	197955	401	62	25
chrVII	197955	199501	415	13	29
chrVII	202537	203465	53	27	5
chrVII	203796	204729	136	12	13
chrVII	211717	214346	419	69	30
chrVII	214346	216970	20	31	6
chrVII	218827	220656	186	25	16
chrVII	228363	229673	0	69	30
chrVII	229673	232268	260	64	26
chrVII	237100	240087	335	13	29
chrVII	241479	244471	30	53	20
chrVII	244471	252172	180	39	10
chrVII	252172	253192	401	62	25
chrVII	253192	253688	334	5	0
chrVII	253688	256312	341	39	10
chrVII	256312	260251	357	13	29
chrVII	260251	262160	401	62	25
chrVII	262223	268451	299	38	29
chrVII	268481	273023	419	69	30
chrVII	273023	275274	177	10	1
chrVII	275274	278352	289	12	13
chrVII	278379	278873	44	44	28
chrVII	278873	280227	225	12	13
chrVII	280227	281487	19	12	13
chrVII	281487	282154	42	18	14
chrVII	282154	284309	49	27	5
chrVII	285911	288949	370	52	20
chrVII	289681	291730	328	3	27
chrVII	297454	300107	146	22	3
chrVII	300107	301964	160	7	4
chrVII	301964	304986	401	62	25
chrVII	305275	306171	264	25	16
chrVII	306171	314466	369	39	10
chrVII	314705	316914	124	28	4
chrVII	317238	324655	32	62	25
chrVII	324655	329407	401	62	25
chrVII	329407	334983	115	13	29
chrVII	334983	338213	15	45	16
chrVII	338213	339425	49	27	5
chrVII	339964	341344	79	13	29
chrVII	341583	343912	413	39	10
chrVII	343912	345781	16	1	7
chrVII	345781	349909	244	44	28
chrVII	350262	353557	81	4	4
chrVII	353557	354737	379	27	5
chrVII	354737	363523	202	25	16
chrVII	363523	367650	295	65	27
chrVII	368119	368826	419	69	30
chrVII	371097	373728	401	62	25
chrVII	373728	376679	49	27	5
chrVII	376679	377106	104	64	26
chrVII	384319	388272	401	62	25
chrVII	388272	392662	425	53	20
chrVII	393542	397691	355	13	29
chrVII	403900	404714	419	69	30
chrVII	405553	407642	419	69	30
chrVII	423761	425011	188	12	13
chrVII	437043	442889	222	62	25
chrVII	570602	575577	401	62	25
chrVII	577357	581766	401	62	25
chrVII	586933	589054	401	62	25
chrVII	589054	592809	324	44	28
chrVII	620612	628728	401	62	25
chrVII	628728	632321	338	22	3
chrVII	637201	644701	336	13	29
chrVII	644701	657634	254	39	10
chrVII	657634	659448	293	65	27
chrVII	661461	665375	366	51	17
chrVII	665375	668443	248	33	8
chrVII	668443	672621	346	61	24
chrVII	672621	672951	400	57	21
chrVII	672951	673050	287	34	9
chrVII	673092	674967	114	39	10
chrVII	674967	678524	278	45	16
chrVII	706589	713902	107	69	30
chrVII	713902	714557	95	64	26
chrVII	714757	715915	214	39	10
chrVII	715915	716525	92	27	5
chrVII	716823	719547	17	71	29
chrVII	721068	730897	292	65	27
chrVII	730897	734543	385	44	28
chrVII	735455	737956	182	13	29
chrVII	737956	739688	401	62	25
chrVII	739688	741507	243	12	13
chrVII	741507	748699	207	16	8
chrVII	749260	750977	214	39	10
chrVII	751045	751937	264	25	16
chrVII	751937	754661	35	12	13
chrVII	755818	762602	85	21	15
chrVII	762602	767893	240	21	15
chrVII	767893	770087	195	64	26
chrVII	770792	772677	153	22	3
chrVII	772677	777821	241	62	25
chrVII	778293	779389	419	69	30
chrVII	779389	785929	401	62	25
chrVII	786242	788638	401	62	25
chrVII	798188	798735	398	64	26
chrVII	798735	802418	375	53	20
chrVII	802418	805821	43	62	25
chrVII	805821	806122	71	10	1
chrVII	806122	809590	87	13	29
chrVII	809590	815537	342	69	30
chrVII	823984	833100	310	13	29
chrVII	833100	836547	125	18	14
chrVII	836833	846601	125	18	14
chrVII	846601	852590	395	59	23
chrVII	852590	859341	351	53	20
chrVII	863599	865206	407	64	26
chrVII	865206	867331	401	62	25
chrVII	867331	869102	2	71	29
chrVII	873282	874683	419	69	30
chrVII	887274	895482	401	62	25
chrVII	896271	900608	322	39	10
chrVII	900608	903095	424	39	10
chrVII	903095	904703	252	62	25
chrVII	904703	906929	159	13	29
chrVII	906929	908379	165	13	29
chrVII	908379	911090	48	0	15
chrVII	911090	921432	45	13	29
chrVII	921432	924831	388	57	21
chrVII	924831	926942	226	26	15
chrVII	931552	933072	205	27	5
chrVII	933072	934841	49	27	5
chrVII	937200	939316	275	65	27
chrVII	940944	955062	401	62	25
chrVII	955156	955340	423	64	26
chrVII	955340	959215	91	44	28
chrVII	959215	960330	173	53	20
chrVII	960659	965417	384	66	28
chrVII	965443	966425	419	69	30
chrVII	966904	967571	156	30	16
chrVII	967643	968887	292	65	27
chrVII	968887	971051	294	65	27
chrVII	971246	973670	36	65	27
chrVII	973769	978031	313	27	5
chrVII	978883	981610	49	27	5
chrVII	981610	982834	288	69	30
chrVII	982834	983942	419	69	30
chrVII	983942	984190	106	64	26
chrVII	984190	987656	149	7	4
chrVII	987656	989069	258	39	10
chrVII	989208	990001	419	69	30
chrVII	990001	992357	315	42	14
chrVII	992357	992773	49	27	5
chrVII	992773	995032	217	64	26
chrVII	995032	995830	363	64	26
chrVII	995830	998198	232	64	26
chrVII	1006094	1015271	401	62	25
chrVII	1015271	1021090	419	69	30
chrVII	1021090	1022169	239	21	15
chrVII	1022169	1023280	21	0	15
chrVII	1023280	1025137	308	27	5
chrVII	1025137	1029288	419	69	30
chrVII	1038317	1039625	296	13	29
chrVII	1039625	1040493	191	39	10
chrVII	1048059	1049609	419	69	30
chrVII	1049609	1054328	401	62	25
chrVII	1054328	1058174	407	64	26
chrVII	1058567	1062591	102	63	14
chrVII	1062591	1065042	419	69	30
chrVII	1065042	1068691	419	69	30
chrVIII	11861	12324	413	39	10
chrVIII	39249	39847	313	27	5
chrVIII	164576	167520	425	53	20
chrVIII	168835	170119	49	27	5
chrVIII	179919	181158	419	69	30
chrVIII	185929	186748	401	62	25
chrVIII	208245	209972	401	62	25
chrVIII	209972	216329	49	27	5
chrVIII	216329	217157	401	62	25
chrVIII	225949	226975	419	69	30
chrVIII	226975	228751	345	46	13
chrVIII	230427	234173	120	0	15
chrVIII	234173	243390	61	56	20
chrVIII	243390	250831	49	27	5
chrVIII	250831	255285	11	65	27
chrVIII	257314	257985	420	39	10
chrVIII	257985	264145	197	14	3
chrVIII	264145	265297	80	14	3
chrVIII	265297	268325	234	64	26
chrVIII	268325	270876	258	39	10
chrVIII	270876	277732	401	62	25
chrVIII	277732	280549	374	21	15
chrVIII	280549	286798	419	69	30
chrVIII	289002	289774	262	13	29
chrVIII	293931	297406	49	27	5
chrVIII	297406	300313	214	39	10
chrVIII	300313	307141	204	54	18
chrVIII	311404	312729	401	62	25
chrVIII	312729	315921	401	62	25
chrVIII	315921	321928	49	27	5
chrVIII	321928	322645	359	69	30
chrVIII	322645	323929	87	13	29
chrVIII	323929	326840	49	27	5
chrVIII	326840	333812	419	69	30
chrVIII	333812	337904	416	28	4
chrVIII	337904	343664	409	65	27
chrVIII	351997	352716	142	53	20
chrVIII	354666	355756	402	44	28
chrVIII	355756	357167	272	36	18
chrVIII	357167	357764	49	27	5
chrVIII	357764	361830	333	27	5
chrVIII	366521	368074	57	65	27
chrVIII	368074	368941	424	39	10
chrVIII	368941	369381	327	55	19
chrVIII	370179	373004	401	62	25
chrVIII	373004	375628	401	62	25
chrVIII	375803	377191	182	13	29
chrVIII	388445	395922	401	62	25
chrVIII	402107	403052	419	69	30
chrVIII	403052	403899	427	71	29
chrVIII	403899	405634	117	11	2
chrVIII	405634	406017	427	71	29
chrVIII	417085	424438	49	27	5
chrVIII	424438	426040	401	62	25
chrVIII	426212	427898	14	0	15
chrVIII	427898	433924	5	17	23
chrVIII	433924	437465	249	39	10
chrVIII	437576	445906	401	62	25
chrVIII	445906	448720	220	2	9
chrVIII	448720	451459	166	61	24
chrVIII	451459	451996	428	72	1
chrVIII	459170	462529	302	39	10
chrVIII	462529	464666	419	69	30
chrVIII	466311	471398	420	39	10
chrVIII	472421	474727	318	64	26
chrVIII	474727	480226	46	64	26
chrVIII	480226	481831	34	0	15
chrVIII	481831	493580	62	64	26
chrVIII	493580	495595	268	12	13
chrVIII	502396	503366	419	69	30
chrVIII	503366	508492	78	69	30
chrVIII	508853	515485	401	62	25
chrVIII	516020	517045	82	53	20
chrVIII	517399	519263	24	27	5
chrVIII	519263	521674	419	69	30
chrX	21553	23706	412	64	26
chrX	26782	27709	419	69	30
chrX	27732	30109	419	69	30
chrX	31170	33396	139	39	10
chrX	33396	35638	419	69	30
chrX	35638	38796	49	27	5
chrX	38796	45217	419	69	30
chrX	47340	48711	146	22	3
chrX	53168	55342	7	20	2
chrX	55342	57603	157	55	19
chrX	63228	72299	401	62	25
chrX	80271	85687	354	62	25
chrX	88885	89201	355	13	29
chrX	93210	96215	100	64	26
chrX	109013	109443	74	62	25
chrX	109701	114117	223	69	30
chrX	114117	115289	49	27	5
chrX	115289	125435	285	12	13
chrX	125435	126354	263	13	29
chrX	126354	129245	111	21	15
chrX	161687	170965	419	69	30
chrX	170965	176998	401	62	25
chrX	176998	179934	162	34	9
chrX	182021	188055	125	18	14
chrX	189213	192410	51	53	20
chrX	206428	210522	0	69	30
chrX	211094	212217	66	54	18
chrX	212563	213337	185	58	22
chrX	213337	213672	278	45	16
chrX	213672	214702	251	61	24
chrX	221366	226780	300	43	12
chrX	227604	231235	208	44	28
chrX	231235	232771	397	50	3
chrX	232771	236531	364	50	3
chrX	236531	237272	9	27	5
chrX	237272	241061	239	21	15
chrX	244784	249122	132	24	4
chrX	249171	261986	401	62	25
chrX	261986	265732	136	12	13
chrX	265732	266717	401	62	25
chrX	275814	280592	18	39	10
chrX	280592	281980	258	39	10
chrX	281980	297634	299	38	29
chrX	297634	298993	180	39	10
chrX	302305	305684	49	27	5
chrX	319105	324316	401	62	25
chrX	324316	329750	379	27	5
chrX	330299	330497	49	27	5
chrX	330497	336016	202	25	16
chrX	387259	391824	67	8	12
chrX	516482	517807	380	24	4
chrX	518163	521564	204	54	18
chrX	535149	542175	290	69	30
chrX	552282	554345	160	7	4
chrX	554345	561114	401	62	25
chrX	561317	565521	60	51	17
chrX	573455	580289	401	62	25
chrX	580289	581200	368	69	30
chrX	581200	584148	49	27	5
chrX	594434	595765	49	27	5
chrX	598189	598848	87	13	29
chrX	598848	599752	256	40	27
chrX	599752	600057	49	27	5
chrX	600057	601331	49	27	5
chrX	601331	603325	333	27	5
chrX	607014	608660	114	39	10
chrX	608660	608850	399	56	20
chrX	615058	619250	335	13	29
chrX	619250	622181	193	16	8
chrX	622181	622693	401	62	25
chrX	623754	625431	401	62	25
chrX	625431	627014	273	12	13
chrX	627842	628746	401	62	25
chrX	630426	632412	289	12	13
chrX	634390	641226	268	12	13
chrX	641226	649150	81	4	4
chrX	650706	655536	280	30	16
chrX	655536	656537	155	64	26
chrX	656537	658852	237	53	20
chrX	659524	660492	419	69	30
chrX	660492	661120	382	56	20
chrX	661536	663502	270	30	16
chrX	663502	665228	49	27	5
chrX	665228	666920	103	4	4
chrX	666920	672843	10	22	3
chrX	675269	681377	49	27	5
chrX	681377	684116	39	39	10
chrX	684116	686036	316	43	12
chrX	686036	692051	49	27	5
chrX	692051	695699	419	69	30
chrX	696741	701332	69	69	30
chrX	701332	702454	49	27	5
chrX	709298	710950	348	48	15
chrX	711860	717255	419	69	30
chrX	717255	717746	408	35	22
chrX	717746	718884	49	27	5
chrX	718884	725271	258	39	10
chrX	725271	727300	370	52	20
chrXI	7682	8644	49	27	5
chrXI	8644	9917	407	64	26
chrXI	9941	10623	281	31	6
chrXI	17306	18462	350	22	3
chrXI	18462	18864	353	62	25
chrXI	18968	19892	353	62	25
chrXI	19892	21892	358	49	19
chrXI	21892	24597	125	18	14
chrXI	25082	27676	419	69	30
chrXI	27676	27951	363	64	26
chrXI	27951	33442	419	69	30
chrXI	33442	34590	253	23	17
chrXI	34590	47870	401	62	25
chrXI	47870	50583	139	39	10
chrXI	50583	56275	262	13	29
chrXI	56275	58217	245	69	30
chrXI	58217	75563	215	17	23
chrXI	75563	78150	92	27	5
chrXI	78150	82009	419	69	30
chrXI	82009	85583	382	56	20
chrXI	85583	86270	98	55	19
chrXI	92028	94092	49	27	5
chrXI	94503	94839	199	15	21
chrXI	94839	95582	280	30	16
chrXI	95582	96579	178	69	30
chrXI	97514	101429	4	59	23
chrXI	101429	106275	419	69	30
chrXI	106275	106506	360	39	10
chrXI	106506	110898	401	62	25
chrXI	113328	115543	303	0	15
chrXI	118360	125821	127	69	30
chrXI	125905	128410	128	43	12
chrXI	129153	133716	401	62	25
chrXI	133716	136420	95	64	26
chrXI	136420	139596	386	50	3
chrXI	139596	141649	49	27	5
chrXI	141649	145783	110	36	18
chrXI	147166	150289	347	70	3
chrXI	150289	155285	14	0	15
chrXI	155285	158304	324	44	28
chrXI	164763	168238	197	14	3
chrXI	168238	170531	254	39	10
chrXI	170877	171299	401	62	25
chrXI	171299	172608	401	62	25
chrXI	172608	177300	401	62	25
chrXI	177300	184341	87	13	29
chrXI	187139	187466	6	69	30
chrXI	187466	192736	62	64	26
chrXI	195184	196140	163	22	3
chrXI	196140	196678	61	56	20
chrXI	196678	197890	297	39	10
chrXI	198127	204056	59	23	17
chrXI	204163	204786	75	19	3
chrXI	204786	220966	49	27	5
chrXI	226040	232584	76	64	26
chrXI	232584	239280	49	27	5
chrXI	239280	241567	49	27	5
chrXI	241567	243848	352	39	10
chrXI	243848	254288	351	53	20
chrXI	254288	256981	407	64	26
chrXI	256981	258323	320	44	28
chrXI	258323	264959	44	44	28
chrXI	264959	279233	401	62	25
chrXI	279233	282942	375	53	20
chrXI	287910	292509	354	62	25
chrXI	298928	301398	216	52	20
chrXI	309305	313936	7	20	2
chrXI	313936	315934	164	62	25
chrXI	316453	318580	253	23	17
chrXI	322029	323657	67	8	12
chrXI	323657	327099	277	13	29
chrXI	327099	341931	49	27	5
chrXI	344549	347333	49	27	5
chrXI	358439	358789	126	12	13
chrXI	375141	375442	401	62	25
chrXI	539968	543489	168	7	4
chrXI	552597	555260	401	62	25
chrXI	563123	566201	390	6	0
chrXI	566201	570312	49	27	5
chrXI	570943	576110	127	69	30
chrXI	604812	607182	172	9	0
chrXI	614835	618582	407	64	26
chrXI	619363	621835	23	6	0
chrXI	622349	626528	49	27	5
chrXI	626528	627718	191	39	10
chrXI	630816	634341	115	13	29
chrXI	634341	635004	401	62	25
chrXI	635004	636235	49	27	5
chrXI	639358	643099	268	12	13
chrXI	643099	644411	401	62	25
chrXI	645863	646586	284	32	7
chrXI	646586	650122	24	27	5
chrXI	650304	650701	49	27	5
chrXI	651788	652249	259	39	10
chrXII	13873	15044	420	39	10
chrXII	19629	24693	419	69	30
chrXII	37534	38181	130	64	26
chrXII	40687	41794	49	27	5
chrXII	245665	246430	162	34	9
chrXII	246791	255224	324	44	28
chrXII	258112	259118	80	14	3
chrXII	261134	261323	283	13	29
chrXII	266363	269107	49	27	5
chrXII	269107	270765	49	27	5
chrXII	273199	280159	49	27	5
chrXII	280159	281304	286	33	8
chrXII	282354	283113	343	53	20
chrXII	283113	283584	354	62	25
chrXII	289685	293621	275	65	27
chrXII	293621	301141	419	69	30
chrXII	306905	310067	180	39	10
chrXII	311001	312144	68	45	16
chrXII	312144	313721	310	13	29
chrXII	315871	318652	49	27	5
chrXII	318652	319120	370	52	20
chrXII	319120	319855	160	7	4
chrXII	320790	322487	43	62	25
chrXII	322487	324761	101	53	20
chrXII	324761	328068	211	53	20
chrXII	328068	332671	419	69	30
chrXII	332671	335284	401	62	25
chrXII	335284	336857	419	69	30
chrXII	336857	339205	401	62	25
chrXII	339205	340406	49	27	5
chrXII	340406	343918	349	27	5
chrXII	343928	350222	87	13	29
chrXII	352113	354108	419	69	30
chrXII	354549	355049	17	71	29
chrXII	355049	357173	6	69	30
chrXII	357173	358434	240	21	15
chrXII	358434	362042	97	5	0
chrXII	362042	364105	419	69	30
chrXII	364105	364467	99	13	29
chrXII	364467	375989	92	27	5
chrXII	375989	376574	401	62	25
chrXII	387400	388082	375	53	20
chrXII	388082	390085	48	0	15
chrXII	390085	392595	141	7	4
chrXII	393067	394543	338	22	3
chrXII	394869	404013	104	64	26
chrXII	404013	410827	158	13	29
chrXII	427227	429713	240	21	15
chrXII	501476	504049	51	53	20
chrXII	504049	513732	407	64	26
chrXII	513732	516408	419	69	30
chrXII	516408	517443	54	69	30
chrXII	517728	524069	170	39	10
chrXII	527031	530618	50	62	25
chrXII	532269	533291	221	13	29
chrXII	533472	534786	419	69	30
chrXII	534939	541379	396	60	19
chrXII	541379	546772	59	23	17
chrXII	561159	572280	209	39	10
chrXII	572847	575537	254	39	10
chrXII	575892	577845	167	62	25
chrXII	577845	578610	373	47	14
chrXII	579212	580645	298	13	29
chrXII	580645	582829	415	13	29
chrXII	584946	585570	232	64	26
chrXII	590142	592394	369	39	10
chrXII	592394	607106	419	69	30
chrXII	607106	612257	393	64	26
chrXII	612257	613084	197	14	3
chrXII	613084	617325	229	21	15
chrXII	617325	618849	143	39	10
chrXII	623612	626138	279	66	28
chrXII	626138	628100	56	15	21
chrXII	628100	634397	388	57	21
chrXII	634397	637158	356	72	1
chrXII	637158	637920	187	26	15
chrXII	639357	640213	233	20	2
chrXII	642636	646759	21	0	15
chrXII	655451	668398	304	62	25
chrXII	668398	669535	401	62	25
chrXII	669535	672883	226	26	15
chrXII	672883	689493	27	22	3
chrXII	692646	693607	32	62	25
chrXII	694642	695760	323	47	14
chrXII	695760	697476	32	62	25
chrXII	704705	716366	104	64	26
chrXII	716366	717963	28	62	25
chrXII	718559	719592	401	62	25
chrXII	719592	720078	174	64	26
chrXII	720749	722650	419	69	30
chrXII	722650	727882	321	64	26
chrXII	727882	731311	235	39	10
chrXII	731311	733660	49	27	5
chrXII	743457	749606	102	63	14
chrXII	757804	759371	405	44	28
chrXII	759371	760504	139	39	10
chrXII	760504	762675	419	69	30
chrXII	768599	771933	401	62	25
chrXII	774211	777830	331	62	25
chrXII	777830	779831	188	12	13
chrXII	797318	799331	134	39	10
chrXII	799331	799782	401	62	25
chrXII	800384	801361	45	13	29
chrXII	801361	805341	401	62	25
chrXII	806391	810606	184	10	1
chrXII	820954	825038	311	41	11
chrXII	826910	834061	182	13	29
chrXII	834061	838388	40	68	29
chrXII	838388	838553	49	27	5
chrXII	838553	844221	49	27	5
chrXII	844498	848093	200	21	15
chrXII	848301	849750	367	29	28
chrXII	849750	850954	320	44	28
chrXII	850954	855420	395	59	23
chrXII	855420	857742	230	64	26
chrXII	859288	860201	236	41	11
chrXII	860201	867003	426	70	3
chrXII	870726	875103	390	6	0
chrXII	875103	877617	276	68	29
chrXII	877617	878452	122	13	29
chrXII	878452	878911	12	32	7
chrXII	878911	889959	64	21	15
chrXII	896766	904123	2	71	29
chrXII	904255	907412	339	47	14
chrXII	911172	912545	170	39	10
chrXII	912632	915597	170	39	10
chrXII	915597	920860	401	62	25
chrXII	920860	925553	112	64	26
chrXII	925553	927296	192	53	20
chrXII	927296	929836	256	40	27
chrXII	934965	936639	260	64	26
chrXII	936639	938933	265	56	20
chrXII	939032	945282	302	39	10
chrXII	945282	954816	300	43	12
chrXII	955986	958782	181	0	15
chrXII	958782	960516	70	8	12
chrXII	960516	965660	394	62	25
chrXII	968511	969907	177	10	1
chrXII	971439	972702	419	69	30
chrXII	977603	983491	302	39	10
chrXII	984299	985167	302	39	10
chrXII	985167	985657	329	16	8
chrXII	988073	992002	271	28	4
chrXII	992002	992434	28	62	25
chrXII	993271	994835	291	35	22
chrXII	995134	996356	419	69	30
chrXII	1008075	1016051	100	64	26
chrXII	1016051	1016310	161	65	27
chrXII	1016803	1020740	419	69	30
chrXII	1020740	1023121	49	27	5
chrXII	1023121	1025248	250	22	3
chrXII	1025248	1031236	372	55	19
chrXII	1031236	1031944	133	64	26
chrXII	1032238	1033282	401	62	25
chrXII	1033282	1034937	419	69	30
chrXII	1034937	1037824	49	27	5
chrXII	1037824	1042299	328	3	27
chrXII	1042299	1044081	13	3	27
chrXII	1044198	1050271	33	69	30
chrXII	1053485	1061531	88	47	14
chrXIII	9782	10569	319	0	15
chrXIII	10569	11673	396	60	19
chrXIII	11673	16017	49	27	5
chrXIII	16017	17030	146	22	3
chrXIII	17030	18492	250	22	3
chrXIII	18492	20748	419	69	30
chrXIII	20748	21397	49	27	5
chrXIII	21397	22711	419	69	30
chrXIII	22711	25178	419	69	30
chrXIII	25178	27248	258	39	10
chrXIII	27920	28952	136	12	13
chrXIII	28952	31497	193	16	8
chrXIII	31497	35039	315	42	14
chrXIII	39763	43301	391	57	21
chrXIII	43301	45847	419	69	30
chrXIII	45847	48033	407	64	26
chrXIII	48427	52664	401	62	25
chrXIII	52664	54270	153	22	3
chrXIII	54270	61125	149	7	4
chrXIII	61125	68268	372	55	19
chrXIII	68377	70496	270	30	16
chrXIII	70496	74806	49	27	5
chrXIII	77497	80089	354	62	25
chrXIII	80089	82687	222	62	25
chrXIII	82687	87207	419	69	30
chrXIII	87207	87424	165	13	29
chrXIII	87645	89350	190	13	29
chrXIII	89350	92921	251	61	24
chrXIII	98610	110069	114	39	10
chrXIII	110069	113426	338	22	3
chrXIII	114381	116569	49	27	5
chrXIII	117117	119965	69	69	30
chrXIII	119965	122192	333	27	5
chrXIII	122192	122942	264	25	16
chrXIII	122942	125715	49	27	5
chrXIII	126075	128130	390	6	0
chrXIII	128775	130526	419	69	30
chrXIII	130526	135282	401	62	25
chrXIII	135282	139225	99	13	29
chrXIII	139225	142786	248	33	8
chrXIII	142786	149542	49	27	5
chrXIII	149542	150191	269	27	5
chrXIII	150191	154810	241	62	25
chrXIII	154810	164838	222	62	25
chrXIII	173312	173576	261	28	4
chrXIII	173846	177881	264	25	16
chrXIII	180001	190454	317	62	25
chrXIII	368717	370421	43	62	25
chrXIII	370421	379634	401	62	25
chrXIII	379984	383982	401	62	25
chrXIII	388427	395227	57	65	27
chrXIII	395227	399442	401	62	25
chrXIII	402207	413310	205	27	5
chrXIII	417889	419926	289	12	13
chrXIII	419926	421706	210	9	0
chrXIII	421706	422971	174	64	26
chrXIII	428843	429815	71	10	1
chrXIII	433408	437311	197	14	3
chrXIII	437311	441505	108	27	5
chrXIII	444820	449837	401	62	25
chrXIII	449837	456829	218	27	5
chrXIII	456829	458804	401	62	25
chrXIII	459396	469050	302	39	10
chrXIII	469342	470193	120	0	15
chrXIII	470193	470963	120	0	15
chrXIII	471052	472588	49	27	5
chrXIII	476357	477138	419	69	30
chrXIII	477138	486488	171	27	5
chrXIII	486488	491081	317	62	25
chrXIII	491081	494764	376	27	5
chrXIII	495459	506577	401	62	25
chrXIII	506577	508625	401	62	25
chrXIII	514861	518011	122	13	29
chrXIII	518011	521674	373	47	14
chrXIII	521746	524773	49	27	5
chrXIII	524773	529762	416	28	4
chrXIII	529762	531735	288	69	30
chrXIII	531735	533605	85	21	15
chrXIII	533605	533950	413	39	10
chrXIII	533950	538071	419	69	30
chrXIII	538551	543411	7	20	2
chrXIII	543491	545131	242	64	26
chrXIII	545131	553092	18	39	10
chrXIII	553092	553488	310	13	29
chrXIII	553488	555115	212	17	23
chrXIII	555115	569051	198	62	25
chrXIII	577895	579019	428	72	1
chrXIII	579019	581841	291	35	22
chrXIII	581841	585323	295	65	27
chrXIII	585323	592070	344	39	10
chrXIII	592070	595180	219	18	14
chrXIII	595180	596550	44	44	28
chrXIII	599307	600103	119	64	26
chrXIII	600178	602313	302	39	10
chrXIII	602313	606522	68	45	16
chrXIII	607777	608452	236	41	11
chrXIII	608452	613399	325	53	20
chrXIII	613399	618735	87	13	29
chrXIII	618735	621279	412	64	26
chrXIII	621825	623112	304	62	25
chrXIII	634407	638706	140	64	26
chrXIII	638706	643443	275	65	27
chrXIII	643443	645578	49	27	5
chrXIII	652611	655472	253	23	17
chrXIII	655472	656321	201	6	0
chrXIII	656321	656755	138	6	0
chrXIII	660704	664636	135	64	26
chrXIII	664636	666543	274	29	28
chrXIII	666543	670244	361	62	25
chrXIII	670580	671784	340	12	13
chrXIII	672698	674288	121	69	30
chrXIII	674288	674912	409	65	27
chrXIII	674912	688953	144	39	10
chrXIII	692011	697776	209	39	10
chrXIII	697776	700424	312	39	10
chrXIII	710409	713196	254	39	10
chrXIII	713196	717318	223	69	30
chrXIII	717318	727729	233	20	2
chrXIII	727729	737384	179	19	3
chrXIII	738546	740793	419	69	30
chrXIII	742560	744846	55	43	12
chrXIII	744846	748642	49	27	5
chrXIII	748713	749686	258	39	10
chrXIII	749686	753823	96	64	26
chrXIII	753823	755871	206	48	15
chrXIII	755871	760451	213	21	15
chrXIII	760451	767373	342	69	30
chrXIII	767843	769787	296	13	29
chrXIII	769887	771683	401	62	25
chrXIII	771683	772701	401	62	25
chrXIII	772701	777567	229	21	15
chrXIII	782413	783549	72	48	15
chrXIII	783736	785465	365	62	25
chrXIII	785465	787090	405	44	28
chrXIII	787198	787698	49	27	5
chrXIII	789924	790865	50	62	25
chrXIII	790865	792909	255	24	4
chrXIII	792909	796301	358	49	19
chrXIII	796301	799955	402	44	28
chrXIII	800087	802095	422	60	19
chrXIII	802095	803242	237	53	20
chrXIII	804122	811547	63	9	0
chrXIII	811669	812102	393	64	26
chrXIII	812102	816267	46	64	26
chrXIII	816267	823482	50	62	25
chrXIII	823482	824518	194	64	26
chrXIII	824518	828087	419	69	30
chrXIII	828087	829386	49	27	5
chrXIII	829943	831121	419	69	30
chrXIII	831121	833100	419	69	30
chrXIII	833100	834159	381	55	19
chrXIII	834424	835427	2	71	29
chrXIII	837137	839443	332	72	1
chrXIII	839443	841179	323	47	14
chrXIII	841179	842930	143	39	10
chrXIII	842930	845401	170	39	10
chrXIII	845448	852830	58	37	24
chrXIII	852830	855605	309	69	30
chrXIII	855605	857412	168	7	4
chrXIII	857545	857757	118	23	17
chrXIII	857757	864013	319	0	15
chrXIII	864013	866020	110	36	18
chrXIII	866020	873571	414	67	16
chrXIII	888683	889970	151	69	30
chrXIII	889970	891791	419	69	30
chrXIII	891969	895614	419	69	30
chrXIII	896796	902011	419	69	30
chrXIII	902011	902923	419	69	30
chrXIII	902923	904787	419	69	30
chrXIII	910748	915652	396	60	19
chrXIV	10741	15973	131	69	30
chrXIV	16162	18830	131	69	30
chrXIV	18830	19852	419	69	30
chrXIV	19852	21770	419	69	30
chrXIV	21770	23831	308	27	5
chrXIV	23831	25203	346	61	24
chrXIV	25203	39361	83	64	26
chrXIV	39361	45951	298	13	29
chrXIV	46112	47522	401	62	25
chrXIV	60226	62070	49	27	5
chrXIV	62070	66936	22	0	15
chrXIV	66936	72683	403	39	10
chrXIV	80803	82745	340	12	13
chrXIV	82745	84503	210	9	0
chrXIV	84503	86167	401	62	25
chrXIV	86167	87775	331	62	25
chrXIV	87775	97893	90	13	29
chrXIV	103613	106604	319	0	15
chrXIV	106604	110093	3	2	9
chrXIV	110093	111009	359	69	30
chrXIV	111558	114487	185	58	22
chrXIV	114487	120177	33	69	30
chrXIV	120177	123017	366	51	17
chrXIV	123234	130512	375	53	20
chrXIV	130512	132942	230	64	26
chrXIV	133436	140041	319	0	15
chrXIV	140903	141448	105	60	19
chrXIV	147231	148705	169	69	30
chrXIV	148705	149778	78	69	30
chrXIV	154259	159841	144	39	10
chrXIV	161641	162271	419	69	30
chrXIV	162271	163700	388	57	21
chrXIV	164771	167774	254	39	10
chrXIV	169947	175320	358	49	19
chrXIV	175320	182391	192	53	20
chrXIV	184192	186774	419	69	30
chrXIV	186837	191768	253	23	17
chrXIV	192381	193633	201	6	0
chrXIV	193786	198301	419	69	30
chrXIV	198301	199710	401	62	25
chrXIV	200863	202783	1	64	26
chrXIV	202783	204887	419	69	30
chrXIV	204887	216077	414	67	16
chrXIV	220387	222361	401	62	25
chrXIV	234351	234985	108	27	5
chrXIV	234985	236955	321	64	26
chrXIV	237088	237820	228	64	26
chrXIV	237820	242766	346	61	24
chrXIV	242766	243760	386	50	3
chrXIV	243760	245265	397	50	3
chrXIV	245265	251562	132	24	4
chrXIV	253658	255523	221	13	29
chrXIV	255973	257337	247	11	2
chrXIV	257888	264204	215	17	23
chrXIV	265074	267728	281	31	6
chrXIV	267728	278421	135	64	26
chrXIV	278421	279226	401	62	25
chrXIV	279226	282207	296	13	29
chrXIV	282207	283010	49	27	5
chrXIV	283010	284407	252	62	25
chrXIV	284407	285463	419	69	30
chrXIV	285463	289771	401	62	25
chrXIV	289771	292810	401	62	25
chrXIV	292941	299834	418	39	10
chrXIV	299834	303394	121	69	30
chrXIV	306771	309270	332	72	1
chrXIV	309270	311997	324	44	28
chrXIV	311997	315857	388	57	21
chrXIV	315857	317966	304	62	25
chrXIV	317966	321279	19	12	13
chrXIV	322338	326115	147	33	8
chrXIV	326169	329556	15	45	16
chrXIV	329556	332137	229	21	15
chrXIV	332137	333153	266	12	13
chrXIV	333153	334126	277	13	29
chrXIV	334126	336386	29	1	7
chrXIV	336386	338338	67	8	12
chrXIV	338662	343878	401	62	25
chrXIV	343878	353210	395	59	23
chrXIV	353210	353876	196	13	29
chrXIV	353876	354976	196	13	29
chrXIV	354976	356092	196	13	29
chrXIV	356827	357165	389	7	4
chrXIV	362414	365468	306	39	10
chrXIV	365468	369311	49	27	5
chrXIV	369311	372286	49	27	5
chrXIV	372286	375503	145	39	10
chrXIV	383209	385240	238	50	3
chrXIV	389440	391707	282	51	17
chrXIV	391707	396628	290	69	30
chrXIV	396628	403403	49	27	5
chrXIV	404172	407675	416	28	4
chrXIV	408311	409577	46	64	26
chrXIV	417417	419914	341	39	10
chrXIV	421102	421813	27	22	3
chrXIV	421813	423314	173	53	20
chrXIV	423314	429651	4	59	23
chrXIV	429710	433479	337	64	26
chrXIV	433479	434613	352	39	10
chrXIV	437454	438634	235	39	10
chrXIV	439298	445341	401	62	25
chrXIV	445341	450577	137	67	16
chrXIV	450577	452071	35	12	13
chrXIV	452071	458141	413	39	10
chrXIV	458141	461285	211	53	20
chrXIV	464930	467632	77	49	19
chrXIV	476277	481460	419	69	30
chrXIV	481460	484554	188	12	13
chrXIV	494434	497316	49	27	5
chrXIV	497316	497572	47	64	26
chrXIV	497572	498093	38	53	20
chrXIV	498093	506946	94	57	21
chrXIV	507788	508808	49	27	5
chrXIV	508808	512250	49	27	5
chrXIV	517415	525445	49	27	5
chrXIV	702471	703179	68	45	16
chrXIV	713881	716441	74	62	25
chrXIV	730811	732507	109	70	3
chrXIV	745304	747530	419	69	30
chrXIV	747530	748356	406	62	25
chrXIV	761738	765330	49	27	5
chrXV	4138	7957	178	69	30
chrXV	8288	12333	400	57	21
chrXV	13458	13805	131	69	30
chrXV	27094	31735	250	22	3
chrXV	31735	40462	150	4	4
chrXV	44995	51323	135	64	26
chrXV	51323	59734	426	70	3
chrXV	59734	61909	417	68	29
chrXV	63479	68035	412	64	26
chrXV	68035	71357	419	69	30
chrXV	71357	72274	382	56	20
chrXV	79605	84313	188	12	13
chrXV	84313	89638	357	13	29
chrXV	92138	94413	9	27	5
chrXV	94867	102389	49	27	5
chrXV	104912	110408	340	12	13
chrXV	110543	111614	273	12	13
chrXV	111614	111934	340	12	13
chrXV	112372	116106	49	27	5
chrXV	116106	126637	26	59	23
chrXV	126862	128962	175	29	28
chrXV	135076	141449	349	27	5
chrXV	143152	145315	364	50	3
chrXV	145315	146871	47	64	26
chrXV	150172	150477	54	69	30
chrXV	150477	152064	218	27	5
chrXV	152064	153901	218	27	5
chrXV	155861	159678	84	56	20
chrXV	159828	167618	49	27	5
chrXV	169094	170722	49	27	5
chrXV	171504	175711	261	28	4
chrXV	175711	181851	306	39	10
chrXV	181851	183728	419	69	30
chrXV	183728	188908	33	69	30
chrXV	189274	191972	142	53	20
chrXV	191972	194387	49	27	5
chrXV	194387	195702	387	37	24
chrXV	195702	197993	49	27	5
chrXV	197993	202697	49	27	5
chrXV	202697	211734	49	27	5
chrXV	211734	216984	385	44	28
chrXV	224649	230720	130	64	26
chrXV	230720	232193	25	15	21
chrXV	239704	242819	11	65	27
chrXV	258193	260539	49	27	5
chrXV	273049	273391	103	4	4
chrXV	407900	413924	237	53	20
chrXV	413924	414319	338	22	3
chrXV	420434	421140	17	71	29
chrXV	421140	421960	213	21	15
chrXV	433217	436567	211	53	20
chrXV	458912	467957	401	62	25
chrXV	467957	476900	345	46	13
chrXV	476900	481715	166	61	24
chrXV	481715	486589	107	69	30
chrXV	486612	488564	419	69	30
chrXV	488564	498636	401	62	25
chrXV	500763	505857	385	44	28
chrXV	507370	509649	401	62	25
chrXV	509649	514572	93	35	22
chrXV	516343	517064	30	53	20
chrXV	517397	528503	401	62	25
chrXV	528503	530716	210	9	0
chrXV	530716	536111	121	69	30
chrXV	536111	543278	336	13	29
chrXV	543278	547043	401	62	25
chrXV	549116	551668	176	42	14
chrXV	551762	554754	89	65	27
chrXV	564492	565677	292	65	27
chrXV	566689	570265	403	39	10
chrXV	570265	574404	50	62	25
chrXV	574404	575530	394	62	25
chrXV	582895	591303	419	69	30
chrXV	593078	593957	48	0	15
chrXV	594281	601688	401	62	25
chrXV	601688	603814	239	21	15
chrXV	603814	609487	51	53	20
chrXV	609487	615897	366	51	17
chrXV	617937	619851	419	69	30
chrXV	619851	626957	204	54	18
chrXV	626983	627622	36	65	27
chrXV	627622	629071	282	51	17
chrXV	636283	640521	264	25	16
chrXV	641842	643503	88	47	14
chrXV	647825	648796	401	62	25
chrXV	650326	655499	383	27	5
chrXV	658490	659927	302	39	10
chrXV	673383	674462	234	64	26
chrXV	674462	682292	407	64	26
chrXV	684072	691313	351	53	20
chrXV	694372	696364	200	21	15
chrXV	696364	697398	265	56	20
chrXV	697398	698648	212	17	23
chrXV	711076	712699	374	21	15
chrXV	716539	722249	125	18	14
chrXV	722439	726450	49	27	5
chrXV	726450	728092	283	13	29
chrXV	729162	729772	277	13	29
chrXV	729772	730774	134	39	10
chrXV	730774	732553	240	21	15
chrXV	740461	743097	297	39	10
chrXV	743097	743700	15	45	16
chrXV	743700	747573	224	19	3
chrXV	747573	747946	362	72	1
chrXV	748297	749832	319	0	15
chrXV	750119	754755	58	37	24
chrXV	754755	755819	52	5	0
chrXV	755867	757663	181	0	15
chrXV	757663	764156	2	71	29
chrXV	764156	774810	419	69	30
chrXV	774810	777261	346	61	24
chrXV	777296	779782	49	27	5
chrXV	779782	781147	421	64	26
chrXV	781147	784380	225	12	13
chrXV	784719	787966	28	62	25
chrXV	789781	790258	176	42	14
chrXV	793916	803350	49	27	5
chrXV	803350	803807	270	30	16
chrXV	803807	804308	225	12	13
chrXV	804308	807990	274	29	28
chrXV	807990	810756	13	3	27
chrXV	812327	813416	137	67	16
chrXV	813416	813794	137	67	16
chrXV	814875	819921	256	40	27
chrXV	825136	846894	16	1	7
chrXV	846894	848813	242	64	26
chrXV	848813	852336	86	62	25
chrXV	856961	857540	263	13	29
chrXV	857540	861965	96	64	26
chrXV	861965	863963	111	21	15
chrXV	864796	870999	26	59	23
chrXV	870999	878296	209	39	10
chrXV	878296	886687	419	69	30
chrXV	886687	888537	238	50	3
chrXV	888537	888725	243	12	13
chrXV	888970	891136	323	47	14
chrXV	891136	894181	184	10	1
chrXV	902067	903747	179	19	3
chrXV	903747	905590	49	27	5
chrXV	910918	911163	79	13	29
chrXV	911163	912960	3	2	9
chrXV	912960	913680	322	39	10
chrXV	913680	914474	145	39	10
chrXV	914474	921200	371	64	26
chrXV	921575	922984	291	35	22
chrXV	922984	927577	419	69	30
chrXV	927746	929385	419	69	30
chrXV	929385	943716	337	64	26
chrXV	943716	945165	226	26	15
chrXV	945165	946241	187	26	15
chrXV	946241	947953	156	30	16
chrXV	959041	961569	294	65	27
chrXV	961569	962099	106	64	26
chrXV	962099	963834	4	59	23
chrXV	983644	991854	407	64	26
chrXV	994008	994597	170	39	10
chrXV	995679	1006357	284	32	7
chrXV	1006357	1007008	97	5	0
chrXV	1007008	1008902	367	29	28
chrXV	1010047	1018801	90	13	29
chrXV	1018943	1021849	257	28	4
chrXV	1023130	1027297	195	64	26
chrXV	1027297	1028453	217	64	26
chrXV	1028453	1030222	318	64	26
chrXV	1030222	1033588	89	65	27
chrXV	1033588	1043014	419	69	30
chrXV	1043014	1043972	419	69	30
chrXV	1044657	1045751	419	69	30
chrXV	1047438	1048408	372	55	19
chrXV	1049079	1053271	419	69	30
chrXV	1053635	1054604	6	69	30
chrXV	1054604	1055393	82	53	20
chrXV	1055393	1057521	384	66	28
chrXV	1057521	1070765	419	69	30
chrXV	1073876	1082801	154	12	13
chrXVI	8337	15852	154	12	13
chrXVI	22260	24093	75	19	3
chrXVI	24093	24998	49	27	5
chrXVI	24998	34404	426	70	3
chrXVI	34404	39066	6	69	30
chrXVI	39066	40150	37	38	29
chrXVI	40579	46765	33	69	30
chrXVI	46765	47386	419	69	30
chrXVI	50090	64888	69	69	30
chrXVI	65483	69819	419	69	30
chrXVI	69819	72448	419	69	30
chrXVI	79466	86189	86	62	25
chrXVI	89064	89417	152	69	30
chrXVI	89934	92413	26	59	23
chrXVI	93283	98952	224	19	3
chrXVI	98952	99139	401	62	25
chrXVI	99730	101585	427	71	29
chrXVI	101585	103586	315	42	14
chrXVI	103586	107643	327	55	19
chrXVI	107643	110887	401	62	25
chrXVI	110887	111769	307	0	15
chrXVI	111769	113053	157	55	19
chrXVI	113053	116973	20	31	6
chrXVI	116973	120110	49	27	5
chrXVI	123040	128613	36	65	27
chrXVI	128613	130311	362	72	1
chrXVI	130311	131240	419	69	30
chrXVI	131240	132208	102	63	14
chrXVI	132208	134465	407	64	26
chrXVI	134465	135422	2	71	29
chrXVI	135422	138407	84	56	20
chrXVI	145926	146557	266	12	13
chrXVI	146964	155797	276	68	29
chrXVI	155797	166621	336	13	29
chrXVI	175484	177710	329	16	8
chrXVI	179449	183631	228	64	26
chrXVI	183631	186237	280	30	16
chrXVI	186237	188363	386	50	3
chrXVI	188363	190218	64	21	15
chrXVI	190218	190839	255	24	4
chrXVI	190839	193909	401	62	25
chrXVI	194098	198260	401	62	25
chrXVI	198260	199626	401	62	25
chrXVI	199626	200273	419	69	30
chrXVI	200273	204000	419	69	30
chrXVI	204000	205372	321	64	26
chrXVI	205372	206779	419	69	30
chrXVI	206779	208066	106	64	26
chrXVI	208066	211415	97	5	0
chrXVI	215380	219768	302	39	10
chrXVI	220289	222723	302	39	10
chrXVI	222723	234946	32	62	25
chrXVI	234946	245863	419	69	30
chrXVI	245863	247767	360	39	10
chrXVI	247767	247839	49	27	5
chrXVI	248544	250101	283	13	29
chrXVI	250101	251209	419	69	30
chrXVI	251209	259310	407	64	26
chrXVI	259310	260519	376	27	5
chrXVI	264242	268472	30	53	20
chrXVI	268472	269659	265	56	20
chrXVI	269659	270986	192	53	20
chrXVI	271479	272174	112	64	26
chrXVI	272174	273985	371	64	26
chrXVI	273985	275054	176	42	14
chrXVI	275849	276829	401	62	25
chrXVI	276829	282017	11	65	27
chrXVI	292625	295453	181	0	15
chrXVI	298891	300106	401	62	25
chrXVI	300106	300445	401	62	25
chrXVI	300445	304791	385	44	28
chrXVI	304791	308186	8	69	30
chrXVI	308186	309477	275	65	27
chrXVI	309477	310626	324	44	28
chrXVI	310919	313066	23	6	0
chrXVI	313727	316027	390	6	0
chrXVI	331960	335227	424	39	10
chrXVI	335227	337817	419	69	30
chrXVI	337995	340024	401	62	25
chrXVI	340024	346754	367	29	28
chrXVI	347143	351302	222	62	25
chrXVI	351302	354418	356	72	1
chrXVI	354418	357208	117	11	2
chrXVI	357274	358579	286	33	8
chrXVI	358579	364415	399	56	20
chrXVI	364415	374013	342	69	30
chrXVI	380413	388123	188	12	13
chrXVI	388123	390194	0	69	30
chrXVI	390194	391999	310	13	29
chrXVI	391999	394482	413	39	10
chrXVI	394482	396375	18	39	10
chrXVI	396375	399384	401	62	25
chrXVI	399384	403043	317	62	25
chrXVI	403043	404294	401	62	25
chrXVI	413514	421303	77	49	19
chrXVI	424352	427197	218	27	5
chrXVI	427726	428980	38	53	20
chrXVI	429201	432918	418	39	10
chrXVI	432918	440074	401	62	25
chrXVI	462117	464613	49	27	5
chrXVI	661703	667120	419	69	30
chrXVI	667628	669191	248	33	8
chrXVI	669191	670757	413	39	10
chrXVI	675170	678400	391	57	21
chrXVI	681554	684596	100	64	26
chrXVI	686337	690139	375	53	20
chrXVI	690139	692800	4	59	23
chrXVI	692800	694333	414	67	16
chrXVI	694333	696431	286	33	8
chrXVI	705335	706927	379	27	5
chrXVI	706927	707275	306	39	10
chrXVI	709480	711063	419	69	30
chrXVI	711063	712791	244	44	28
chrXVI	712791	714331	401	62	25
chrXVI	716268	721106	287	34	9
chrXVI	721438	722691	343	53	20
chrXVI	722691	724684	49	27	5
chrXVI	727253	728702	152	69	30
chrXVI	730146	736968	401	62	25
chrXVI	736968	740607	49	27	5
chrXVI	740607	740798	123	5	0
chrXVI	743902	748895	93	35	22
chrXVI	748895	750430	419	69	30
chrXVI	750430	751635	410	64	26
chrXVI	751635	753236	150	4	4
chrXVI	753236	754701	146	22	3
chrXVI	754701	756059	416	28	4
chrXVI	756059	762808	76	64	26
chrXVI	762808	773051	49	27	5
chrXVI	773051	775243	315	42	14
chrXVI	777046	788585	49	27	5
chrXVI	795860	799172	401	62	25
chrXVI	799251	812045	61	56	20
chrXVI	812045	813770	280	30	16
chrXVI	813770	816219	43	62	25
chrXVI	816219	828899	141	7	4
chrXVI	828899	831619	49	27	5
chrXVI	832023	834245	428	72	1
chrXVI	857376	863084	305	40	27
chrXVI	864518	865789	398	64	26
chrXVI	865789	873290	350	22	3
chrXVI	873290	886288	370	52	20
chrXVI	891516	893937	401	62	25
chrXVI	893937	896751	401	62	25
chrXVI	896751	900280	318	64	26
chrXVI	900280	901324	49	27	5
chrXVI	901324	905165	266	12	13
chrXVI	905165	910507	419	69	30
chrXVI	912011	912249	419	69	30
chrXVI	912249	914620	414	67	16
chrXVI	914620	916633	127	69	30
chrXVI	916633	917902	231	27	5
chrXVI	917902	921439	319	0	15
chrXVI	921480	931696	419	69	30
chrXVI	934007	935789	419	69	30
chrXVI	935789	939265	298	13	29
