# Supplementary material for: The Network Architecture of the Saccharomyces cerevisiae Genome
Source: PLoS One. 2013 Dec 9;8(12):e81972. doi: 10.1371/journal.pone.0081972 (PMC3857230; doi:10.1371/journal.pone.0081972)
Supplement: Table S6 — Inter-chromosomal community 0, subcommunity 25 TF enrichments. Transcription factors enriched in inter-chromosomal community, subcommunity 25 (FDR <1%). (XLSX) [file pone.0081972.s014.xlsx]

## Sheet: TFs in subcommunity 25
TF	Subcommunity ID	Total frags in subommunity	Total Frags in community 0	Community 0 Frags with TF	Subcommunity and TF frag overlap	Expected overlap	FDR
Gcr1	25	234	1830	389	79	49.741	0.000196441
Isw2	25	234	1830	815	139	104.213	0.000196441
Rtt103	25	234	1830	763	127	97.5639	0.00171712
Tfa2	25	234	1830	829	135	106.003	0.00171712
Hpa3	25	234	1830	470	86	60.0984	0.00171712
Ssl2	25	234	1830	1148	175	146.793	0.00171712
Pcf11	25	234	1830	477	87	60.9934	0.00171712
Rgr1	25	234	1830	1015	158	129.787	0.00183179
Otu1	25	234	1830	427	79	54.6	0.00204751
Ino4	25	234	1830	696	116	88.9967	0.0024289
Rpb2	25	234	1830	938	147	119.941	0.0024289
Set2	25	234	1830	760	124	97.1803	0.0024289
Not5	25	234	1830	147	35	18.7967	0.0024289
Tfc8	25	234	1830	334	63	42.7082	0.00548821
Htb2	25	234	1830	670	110	85.6721	0.00552294
Irc20	25	234	1830	661	109	84.5213	0.00552294
Rsc9	25	234	1830	993	152	126.974	0.00552294
Ccr4	25	234	1830	110	27	14.0656	0.00590122
Sif2	25	234	1830	318	60	40.6623	0.00616388
Ioc2	25	234	1830	976	149	124.8	0.00718638
Rpb7	25	234	1830	1142	169	146.026	0.00745341
Rpd3	25	234	1830	1035	156	132.344	0.00745341
Zms1	25	234	1830	315	59	40.2787	0.00745341
Sfp1	25	234	1830	833	130	106.515	0.00966929
