# Supplementary material for: The Network Architecture of the Saccharomyces cerevisiae Genome
Source: PLoS One. 2013 Dec 9;8(12):e81972. doi: 10.1371/journal.pone.0081972 (PMC3857230; doi:10.1371/journal.pone.0081972)
Supplement: Table S7 — Complete network community assignments. Table of genomic fragments and the community numbers to which they belong. Community numbers are given for each level of the partition. (XLSX) [file pone.0081972.s015.xlsx]

## Sheet: Complete network communities
Chromosome	Start	End	Level 0 community	Level 1 community
chrI	2591	3197	15	5
chrI	3197	3677	6	7
chrI	3677	6504	15	5
chrI	6504	10240	21	9
chrI	11212	14899	15	5
chrI	18239	22085	15	5
chrI	23057	29235	15	5
chrI	29235	34432	21	9
chrI	34432	57304	15	5
chrI	57304	57940	15	5
chrI	58030	62716	15	5
chrI	62716	66805	15	5
chrI	66805	75440	15	5
chrI	75440	76321	15	5
chrI	76321	78722	15	5
chrI	78722	79358	15	5
chrI	79358	80759	15	5
chrI	80759	94016	15	5
chrI	94016	96937	15	5
chrI	96937	99944	15	5
chrI	100409	103331	15	5
chrI	103331	112882	15	5
chrI	112882	119218	15	5
chrI	119218	121388	15	5
chrI	121388	122728	15	5
chrI	122728	123041	15	5
chrI	123041	127289	15	5
chrI	127289	133999	15	5
chrI	133999	135129	15	5
chrI	135129	146574	15	5
chrI	146574	149005	15	5
chrI	149005	150403	15	5
chrI	150403	152168	15	5
chrI	152168	152616	15	5
chrI	152616	156496	15	5
chrI	156496	166215	15	5
chrI	166215	169031	15	5
chrI	169136	173200	15	5
chrI	173200	176576	15	5
chrI	176576	184090	15	5
chrI	184090	184388	20	8
chrI	184388	185215	15	5
chrI	185215	187342	15	5
chrI	187342	188320	15	5
chrI	188320	189136	15	5
chrI	189136	194084	15	5
chrI	194084	198608	15	5
chrI	198608	200214	15	5
chrI	200214	208936	15	5
chrII	8396	10423	6	7
chrII	11343	11518	6	7
chrII	11518	17176	6	7
chrII	17176	20467	6	7
chrII	20467	21538	6	7
chrII	21538	22901	6	7
chrII	22901	33734	6	7
chrII	33734	38093	6	7
chrII	38093	40491	6	7
chrII	40491	42640	6	7
chrII	42968	43621	6	7
chrII	43621	46362	6	7
chrII	46362	51126	6	7
chrII	52847	53848	6	7
chrII	53848	55191	6	7
chrII	55524	56230	6	7
chrII	56230	59231	6	7
chrII	59231	61162	6	7
chrII	61162	69375	6	7
chrII	69375	73561	6	7
chrII	73561	74560	6	7
chrII	74560	74778	16	8
chrII	74778	76630	6	7
chrII	76730	76980	6	7
chrII	76980	77287	6	7
chrII	77287	78065	6	7
chrII	78065	84278	6	7
chrII	84278	89594	6	7
chrII	89594	93137	6	7
chrII	93137	94148	6	7
chrII	94148	95967	6	7
chrII	95967	98833	6	7
chrII	98833	100366	6	7
chrII	100366	104350	6	7
chrII	105370	109500	6	7
chrII	109500	109957	6	7
chrII	110118	117040	6	7
chrII	117040	119954	6	7
chrII	119954	126803	6	7
chrII	126803	129483	6	7
chrII	129483	130254	6	7
chrII	130254	136257	6	7
chrII	136257	138393	6	7
chrII	138393	140876	6	7
chrII	140876	147885	20	8
chrII	147885	152106	6	7
chrII	152106	153653	6	7
chrII	153653	155161	6	7
chrII	155378	158205	6	7
chrII	158205	163690	6	7
chrII	163690	165374	15	5
chrII	166995	167234	15	5
chrII	167234	168594	6	7
chrII	168594	173550	20	8
chrII	173932	180851	6	7
chrII	180851	183679	6	7
chrII	183679	185354	15	5
chrII	185354	186545	15	5
chrII	186545	188854	15	5
chrII	188854	189293	15	5
chrII	189293	191404	15	5
chrII	191458	195544	15	5
chrII	195544	195780	15	5
chrII	195780	198400	15	5
chrII	198400	198690	15	5
chrII	198690	202328	15	5
chrII	202328	208595	15	5
chrII	208595	209246	15	5
chrII	209246	212176	15	5
chrII	212311	218009	15	5
chrII	218009	218622	15	5
chrII	218622	219314	15	5
chrII	219314	225662	15	5
chrII	225662	228416	15	5
chrII	228416	229341	15	5
chrII	230233	231791	15	5
chrII	231791	234028	15	5
chrII	234028	235407	15	5
chrII	235407	235746	15	5
chrII	235746	236729	15	5
chrII	236729	237728	15	5
chrII	237728	237918	15	5
chrII	237918	238485	15	5
chrII	238485	239852	15	5
chrII	239852	243657	15	5
chrII	243657	247678	15	5
chrII	247678	248330	15	5
chrII	248774	249408	15	5
chrII	249408	250763	15	5
chrII	250763	252963	15	5
chrII	252963	265557	15	5
chrII	265557	266987	15	5
chrII	266987	269252	15	5
chrII	269252	270216	15	5
chrII	270216	272676	15	5
chrII	272676	274756	15	5
chrII	274756	274971	24	11
chrII	274971	277457	15	5
chrII	277457	277662	15	5
chrII	277662	280320	15	5
chrII	280320	281148	15	5
chrII	281148	282058	15	5
chrII	282058	285248	15	5
chrII	285248	294987	15	5
chrII	294987	298650	15	5
chrII	298650	300307	15	5
chrII	300307	303646	6	7
chrII	303646	307413	6	7
chrII	307413	317770	6	7
chrII	317770	329472	6	7
chrII	329472	330953	6	7
chrII	330953	335605	6	7
chrII	335605	339056	6	7
chrII	339056	342047	6	7
chrII	342047	342642	6	7
chrII	342642	345786	6	7
chrII	345786	352096	6	7
chrII	352096	354995	6	7
chrII	354995	356452	6	7
chrII	356452	357553	6	7
chrII	357553	361186	6	7
chrII	361186	364142	6	7
chrII	364142	364827	6	7
chrII	365118	365737	23	4
chrII	365737	367348	6	7
chrII	367348	368721	6	7
chrII	368721	370714	6	7
chrII	370714	373877	6	7
chrII	373877	376367	6	7
chrII	376367	384596	6	7
chrII	384596	384682	15	5
chrII	384682	386702	6	7
chrII	386702	387512	6	7
chrII	387512	391664	6	7
chrII	391664	396202	6	7
chrII	396202	398383	6	7
chrII	398383	401940	6	7
chrII	402012	402179	1	8
chrII	402179	402751	6	7
chrII	402880	403758	6	7
chrII	405199	411227	6	7
chrII	411318	412037	6	7
chrII	412037	412870	6	7
chrII	412870	413108	6	7
chrII	413108	413648	6	7
chrII	413648	416250	6	7
chrII	416250	417378	6	7
chrII	417378	420203	6	7
chrII	420203	420695	6	7
chrII	420695	421384	6	7
chrII	421709	423324	6	7
chrII	423324	436632	6	7
chrII	436632	438989	6	7
chrII	443120	444236	6	7
chrII	444236	444945	4	13
chrII	444945	451974	6	7
chrII	451974	458094	6	7
chrII	458094	459506	6	7
chrII	459506	464548	6	7
chrII	464548	465151	6	7
chrII	465253	466446	6	7
chrII	466446	469242	6	7
chrII	469366	478901	6	7
chrII	480471	482461	6	7
chrII	482461	491186	6	7
chrII	491186	493365	6	7
chrII	493365	501102	6	7
chrII	501102	504886	6	7
chrII	504886	506739	6	7
chrII	506739	510396	6	7
chrII	510396	513665	19	7
chrII	513665	515786	6	7
chrII	516270	520776	6	7
chrII	520776	522699	6	7
chrII	522699	525727	6	7
chrII	525727	529827	6	7
chrII	529827	535956	6	7
chrII	535956	540338	19	7
chrII	540338	540757	19	7
chrII	540757	544036	6	7
chrII	544036	545067	6	7
chrII	545067	549972	6	7
chrII	551503	552572	6	7
chrII	552572	554472	6	7
chrII	555972	557330	19	7
chrII	557565	560817	19	7
chrII	560817	562939	19	7
chrII	562939	563275	19	7
chrII	563275	564555	19	7
chrII	565651	566282	19	7
chrII	566282	571304	19	7
chrII	572856	575206	6	7
chrII	575206	579137	6	7
chrII	579137	580102	19	7
chrII	580102	583624	19	7
chrII	583624	588633	19	7
chrII	588789	590368	19	7
chrII	590368	595408	19	7
chrII	595408	599964	19	7
chrII	599964	605464	19	7
chrII	605464	608049	19	7
chrII	612567	621199	19	7
chrII	621199	622796	19	7
chrII	622796	625045	19	7
chrII	625045	626861	19	7
chrII	626861	627755	19	7
chrII	627755	630497	19	7
chrII	630497	634815	19	7
chrII	634815	636321	19	7
chrII	636321	636571	19	7
chrII	636571	640628	6	7
chrII	642370	642691	19	7
chrII	642691	644182	19	7
chrII	644182	645721	19	7
chrII	645721	646669	19	7
chrII	646669	649110	19	7
chrII	649110	651765	19	7
chrII	651765	652187	19	7
chrII	652187	665586	19	7
chrII	665586	666682	19	7
chrII	666682	668507	19	7
chrII	668507	669587	19	7
chrII	669587	671885	19	7
chrII	671885	673578	19	7
chrII	673578	679799	19	7
chrII	679799	681220	19	7
chrII	682183	684830	19	7
chrII	684830	686661	19	7
chrII	686661	688671	3	12
chrII	688671	691255	19	7
chrII	691255	693916	19	7
chrII	693916	694487	19	7
chrII	694487	696678	19	7
chrII	696678	697755	19	7
chrII	697755	700437	19	7
chrII	700828	704324	19	7
chrII	704324	712939	19	7
chrII	712939	714127	19	7
chrII	720113	722274	19	7
chrII	722274	725067	19	7
chrII	725067	730672	19	7
chrII	730672	731279	19	7
chrII	731279	732652	6	7
chrII	732652	742953	19	7
chrII	743079	743451	19	7
chrII	743451	743759	19	7
chrII	743759	747554	19	7
chrII	747554	758379	19	7
chrII	758379	760796	19	7
chrII	761013	766817	19	7
chrII	766817	767166	19	7
chrII	767166	770059	19	7
chrII	770059	770532	19	7
chrII	770532	772172	19	7
chrII	772172	775117	3	12
chrII	775172	781115	19	7
chrII	781115	783303	19	7
chrII	783303	785122	19	7
chrII	785659	792117	19	7
chrII	792117	795179	19	7
chrII	795179	800674	19	7
chrII	800843	809020	19	7
chrIII	0	1615	21	9
chrIII	1615	8775	21	9
chrIII	8775	14848	21	9
chrIII	14848	17031	21	9
chrIII	17031	18979	21	9
chrIII	18979	19350	21	9
chrIII	19350	19589	21	9
chrIII	19589	31869	21	9
chrIII	31869	35244	21	9
chrIII	35244	36455	21	9
chrIII	36455	41816	21	9
chrIII	41816	44997	21	9
chrIII	44997	49615	21	9
chrIII	49615	49898	21	9
chrIII	49898	54657	21	9
chrIII	54657	65471	21	9
chrIII	65471	65960	15	5
chrIII	65960	66382	21	9
chrIII	66382	67015	21	9
chrIII	67015	67715	15	5
chrIII	67715	74456	21	9
chrIII	74456	79224	15	5
chrIII	79224	82218	15	5
chrIII	82218	88901	15	5
chrIII	88901	103446	15	5
chrIII	103446	107636	15	5
chrIII	107636	108722	15	5
chrIII	108722	115843	15	5
chrIII	115843	118017	15	5
chrIII	118017	125081	15	5
chrIII	125081	125637	15	5
chrIII	125637	126391	15	5
chrIII	126498	128311	15	5
chrIII	128311	129510	15	5
chrIII	129510	130920	15	5
chrIII	130920	132598	15	5
chrIII	132598	136259	15	5
chrIII	136259	139272	15	5
chrIII	139316	140046	15	5
chrIII	140046	140449	15	5
chrIII	140449	142540	21	9
chrIII	142540	152732	21	9
chrIII	152732	153735	15	5
chrIII	153735	155013	21	9
chrIII	155013	155679	21	9
chrIII	155679	157084	21	9
chrIII	157084	160355	21	9
chrIII	160668	161375	21	9
chrIII	161375	163357	21	9
chrIII	163357	164106	21	9
chrIII	164106	170668	21	9
chrIII	170668	172712	21	9
chrIII	172712	174234	21	9
chrIII	174234	175988	21	9
chrIII	175988	176466	21	9
chrIII	176466	178672	21	9
chrIII	179061	179785	21	9
chrIII	180200	184419	21	9
chrIII	184419	184794	21	9
chrIII	184794	188251	21	9
chrIII	188462	195910	21	9
chrIII	195910	197714	21	9
chrIII	197714	202089	21	9
chrIII	202089	209339	21	9
chrIII	209339	215314	21	9
chrIII	215314	216202	21	9
chrIII	216202	219737	21	9
chrIII	219737	227518	21	9
chrIII	227518	235323	21	9
chrIII	235437	242237	21	9
chrIII	242237	243467	21	9
chrIII	243467	244336	21	9
chrIII	244645	245347	8	1
chrIII	245347	249737	21	9
chrIII	249737	251967	21	9
chrIII	251967	260067	21	9
chrIII	260067	266488	21	9
chrIII	266910	270114	21	9
chrIII	270114	271820	21	9
chrIII	271820	273082	21	9
chrIII	273082	273869	21	9
chrIII	273869	275275	21	9
chrIII	275275	281551	21	9
chrIII	281551	282847	21	9
chrIII	282847	284826	21	9
chrIII	284826	289615	21	9
chrIII	289615	290504	21	9
chrIII	290504	295481	21	9
chrIII	295481	306135	21	9
chrIII	307366	309918	21	9
chrIII	309918	312266	21	9
chrIV	10731	27368	18	6
chrIV	27368	27712	18	6
chrIV	27712	33485	18	6
chrIV	33485	35637	18	6
chrIV	35637	36197	18	6
chrIV	36197	38398	18	6
chrIV	38398	41878	18	6
chrIV	41878	45664	18	6
chrIV	45664	48196	18	6
chrIV	48196	51611	18	6
chrIV	51611	52347	18	6
chrIV	52347	64022	18	6
chrIV	64022	64627	18	6
chrIV	64627	68722	14	6
chrIV	68722	72417	18	6
chrIV	72417	72828	18	6
chrIV	72828	82230	18	6
chrIV	82230	82987	18	6
chrIV	82987	86248	18	6
chrIV	86248	87971	18	6
chrIV	87971	90603	18	6
chrIV	90603	91214	18	6
chrIV	91214	92522	18	6
chrIV	92522	93508	18	6
chrIV	93564	94483	18	6
chrIV	94483	97087	18	6
chrIV	97087	98251	24	11
chrIV	98423	100953	18	6
chrIV	100953	104953	18	6
chrIV	104953	107131	18	6
chrIV	107131	118167	18	6
chrIV	118440	120779	18	6
chrIV	120779	125349	18	6
chrIV	125349	128089	18	6
chrIV	128089	129139	18	6
chrIV	129235	131142	18	6
chrIV	131578	135452	18	6
chrIV	136866	141878	18	6
chrIV	141878	149195	18	6
chrIV	149195	149921	18	6
chrIV	149921	153773	18	6
chrIV	154019	155594	18	6
chrIV	156108	158175	18	6
chrIV	158175	169907	18	6
chrIV	169907	171087	18	6
chrIV	171087	172121	18	6
chrIV	174215	182573	18	6
chrIV	182573	189358	18	6
chrIV	189358	191065	18	6
chrIV	191065	197446	18	6
chrIV	197446	203231	18	6
chrIV	203231	205125	18	6
chrIV	205125	212140	18	6
chrIV	212235	214443	18	6
chrIV	214443	218017	18	6
chrIV	218290	223630	18	6
chrIV	223630	226557	18	6
chrIV	226557	228830	18	6
chrIV	228830	230797	18	6
chrIV	230797	234154	18	6
chrIV	234154	239801	18	6
chrIV	239810	243612	18	6
chrIV	243612	245149	18	6
chrIV	245441	246594	18	6
chrIV	248178	250654	18	6
chrIV	250654	253125	18	6
chrIV	253125	258965	18	6
chrIV	258965	259629	18	6
chrIV	259629	263394	18	6
chrIV	265045	267566	18	6
chrIV	267566	269273	18	6
chrIV	269273	272832	6	7
chrIV	273833	276513	18	6
chrIV	276513	280425	18	6
chrIV	280425	282618	18	6
chrIV	285050	287966	18	6
chrIV	287966	288650	18	6
chrIV	288650	290043	14	6
chrIV	290043	295359	18	6
chrIV	295480	296441	18	6
chrIV	297589	302496	18	6
chrIV	302496	303596	18	6
chrIV	303596	308355	18	6
chrIV	308355	313630	18	6
chrIV	313630	314403	18	6
chrIV	314403	318139	18	6
chrIV	319368	320513	18	6
chrIV	320513	324721	18	6
chrIV	324721	326049	18	6
chrIV	326049	327408	18	6
chrIV	327408	340946	18	6
chrIV	340984	348992	18	6
chrIV	350020	357513	18	6
chrIV	357513	364357	18	6
chrIV	364507	372157	18	6
chrIV	372157	373318	15	5
chrIV	373318	374745	15	5
chrIV	374745	374953	15	5
chrIV	374953	379596	15	5
chrIV	379949	389010	15	5
chrIV	389010	391473	18	6
chrIV	391473	391747	15	5
chrIV	391747	395971	15	5
chrIV	395971	396816	15	5
chrIV	396816	403461	15	5
chrIV	403461	404756	15	5
chrIV	404756	407528	15	5
chrIV	407528	420235	15	5
chrIV	420235	421541	15	5
chrIV	421541	430881	15	5
chrIV	430881	431687	15	5
chrIV	431687	432660	15	5
chrIV	432660	433183	15	5
chrIV	433183	434332	15	5
chrIV	434332	435240	15	5
chrIV	435240	437991	15	5
chrIV	438217	439416	15	5
chrIV	439416	439604	15	5
chrIV	439604	442213	15	5
chrIV	442213	443359	15	5
chrIV	443359	444836	15	5
chrIV	444836	447152	15	5
chrIV	447152	448653	15	5
chrIV	448653	451751	15	5
chrIV	451751	453317	15	5
chrIV	453317	456477	15	5
chrIV	456477	456937	15	5
chrIV	456937	460222	15	5
chrIV	460222	462353	15	5
chrIV	462353	471994	15	5
chrIV	471994	473950	15	5
chrIV	473950	475014	14	6
chrIV	475115	476856	15	5
chrIV	476856	483334	15	5
chrIV	483334	484281	24	11
chrIV	484281	485669	15	5
chrIV	485669	489678	15	5
chrIV	489678	490072	15	5
chrIV	490072	497937	15	5
chrIV	497937	498210	15	5
chrIV	498210	498775	15	5
chrIV	498775	501206	15	5
chrIV	501448	502705	15	5
chrIV	506949	507874	15	5
chrIV	520399	521583	21	9
chrIV	521583	526786	24	11
chrIV	539067	540700	18	6
chrIV	541925	546444	18	6
chrIV	546574	553239	18	6
chrIV	553239	553914	24	11
chrIV	553914	554615	18	6
chrIV	554615	555641	18	6
chrIV	555641	564532	14	6
chrIV	564532	577301	18	6
chrIV	577301	578747	18	6
chrIV	578747	581613	0	3
chrIV	582745	594442	14	6
chrIV	594892	596533	14	6
chrIV	596533	598417	14	6
chrIV	598417	600225	7	10
chrIV	600225	605559	18	6
chrIV	606832	607809	14	6
chrIV	607809	608901	14	6
chrIV	612490	612925	18	6
chrIV	619210	622642	18	6
chrIV	622642	623623	2	0
chrIV	623623	627534	14	6
chrIV	627534	629423	14	6
chrIV	629500	632417	14	6
chrIV	632417	639212	14	6
chrIV	639212	651561	14	6
chrIV	651561	656012	14	6
chrIV	656232	656846	14	6
chrIV	656846	657600	14	6
chrIV	657637	659748	14	6
chrIV	660252	669156	14	6
chrIV	669156	680729	14	6
chrIV	680729	681321	14	6
chrIV	681321	683865	14	6
chrIV	683865	684638	14	6
chrIV	684638	685612	14	6
chrIV	685612	686830	14	6
chrIV	686830	696277	14	6
chrIV	696277	696959	14	6
chrIV	696959	697310	14	6
chrIV	697310	711802	14	6
chrIV	711802	712570	14	6
chrIV	712570	712995	14	6
chrIV	712995	713575	14	6
chrIV	713575	713929	14	6
chrIV	713929	718780	14	6
chrIV	718935	724715	14	6
chrIV	724715	725777	14	6
chrIV	725777	728137	14	6
chrIV	728414	735003	14	6
chrIV	735003	736994	14	6
chrIV	736994	738173	14	6
chrIV	738173	739210	14	6
chrIV	739210	740118	14	6
chrIV	740118	740998	14	6
chrIV	741100	746157	14	6
chrIV	746157	748335	14	6
chrIV	748335	748696	18	6
chrIV	748696	751968	14	6
chrIV	751968	755349	14	6
chrIV	755349	756858	14	6
chrIV	766055	770758	14	6
chrIV	772564	773893	14	6
chrIV	773893	778509	14	6
chrIV	778509	779583	14	6
chrIV	779583	784953	14	6
chrIV	784953	787647	14	6
chrIV	788637	796912	14	6
chrIV	796912	798192	14	6
chrIV	798345	799959	14	6
chrIV	799959	800632	14	6
chrIV	800632	808420	3	12
chrIV	808420	808755	14	6
chrIV	808755	811923	14	6
chrIV	811923	814532	14	6
chrIV	814532	819712	14	6
chrIV	820073	822377	14	6
chrIV	822560	825556	14	6
chrIV	825556	825734	14	6
chrIV	825734	829380	14	6
chrIV	829380	835240	14	6
chrIV	835309	842262	14	6
chrIV	842262	845634	14	6
chrIV	845634	848644	14	6
chrIV	848644	849480	7	10
chrIV	849480	851598	14	6
chrIV	851598	856956	14	6
chrIV	856956	864493	14	6
chrIV	864493	869480	14	6
chrIV	869480	875911	14	6
chrIV	889195	890144	14	6
chrIV	890144	891092	14	6
chrIV	891092	891532	14	6
chrIV	891532	897004	14	6
chrIV	897004	899718	14	6
chrIV	900220	904752	14	6
chrIV	904752	907918	14	6
chrIV	907918	913197	14	6
chrIV	913197	914468	14	6
chrIV	915569	916969	14	6
chrIV	916969	917426	14	6
chrIV	917528	918100	14	6
chrIV	918100	922677	14	6
chrIV	922677	923473	14	6
chrIV	923473	927021	14	6
chrIV	927021	928658	14	6
chrIV	928745	930044	14	6
chrIV	930044	932128	14	6
chrIV	932128	939030	14	6
chrIV	939030	939450	14	6
chrIV	939450	940579	14	6
chrIV	941215	943987	14	6
chrIV	943987	947411	14	6
chrIV	947411	950367	14	6
chrIV	950367	954018	14	6
chrIV	954018	957013	14	6
chrIV	957013	959405	14	6
chrIV	959405	960466	14	6
chrIV	960466	965440	14	6
chrIV	965440	967205	14	6
chrIV	967205	971523	14	6
chrIV	971864	973246	14	6
chrIV	973246	985261	14	6
chrIV	988010	993619	14	6
chrIV	993619	994957	14	6
chrIV	994957	996076	14	6
chrIV	996111	1004814	14	6
chrIV	1004814	1008082	14	6
chrIV	1008082	1012266	14	6
chrIV	1012266	1024069	14	6
chrIV	1024116	1025181	14	6
chrIV	1025181	1026579	14	6
chrIV	1026579	1028100	14	6
chrIV	1028100	1030898	14	6
chrIV	1030898	1037179	14	6
chrIV	1037179	1038288	14	6
chrIV	1038288	1045268	14	6
chrIV	1045268	1046316	14	6
chrIV	1046316	1046807	14	6
chrIV	1046807	1052815	14	6
chrIV	1052815	1055781	14	6
chrIV	1056182	1056949	14	6
chrIV	1056949	1058342	14	6
chrIV	1058342	1058773	14	6
chrIV	1058773	1064050	14	6
chrIV	1064050	1066746	14	6
chrIV	1066746	1069559	9	6
chrIV	1069559	1072548	14	6
chrIV	1072548	1074464	14	6
chrIV	1074667	1078221	14	6
chrIV	1078221	1078577	11	2
chrIV	1078577	1079640	14	6
chrIV	1079640	1079854	14	6
chrIV	1079854	1084159	14	6
chrIV	1084159	1084994	14	6
chrIV	1084994	1085866	14	6
chrIV	1085866	1091737	14	6
chrIV	1091737	1092323	14	6
chrIV	1092323	1093915	14	6
chrIV	1093915	1102315	14	6
chrIV	1102315	1103048	14	6
chrIV	1103048	1110542	14	6
chrIV	1110727	1111752	14	6
chrIV	1112010	1126919	14	6
chrIV	1126919	1128115	14	6
chrIV	1128115	1129350	14	6
chrIV	1129350	1131526	14	6
chrIV	1131526	1132474	14	6
chrIV	1132474	1133902	14	6
chrIV	1133902	1134904	9	6
chrIV	1136731	1140760	14	6
chrIV	1140760	1142126	14	6
chrIV	1142294	1143410	14	6
chrIV	1143410	1147202	14	6
chrIV	1147202	1150805	14	6
chrIV	1152839	1155804	14	6
chrIV	1155804	1159440	14	6
chrIV	1161196	1164998	14	6
chrIV	1164998	1167548	14	6
chrIV	1167548	1168676	14	6
chrIV	1168676	1171185	14	6
chrIV	1171185	1172969	14	6
chrIV	1172969	1175826	14	6
chrIV	1175826	1178571	14	6
chrIV	1178571	1185170	14	6
chrIV	1185170	1186323	14	6
chrIV	1188802	1190904	14	6
chrIV	1190904	1198822	14	6
chrIV	1198822	1201957	14	6
chrIV	1201957	1203044	14	6
chrIV	1203044	1211329	14	6
chrIV	1211329	1214143	14	6
chrIV	1214143	1220766	14	6
chrIV	1220766	1221062	18	6
chrIV	1221062	1222776	14	6
chrIV	1229593	1232001	14	6
chrIV	1232001	1235042	14	6
chrIV	1235042	1240123	14	6
chrIV	1243662	1245600	14	6
chrIV	1245600	1252315	14	6
chrIV	1252315	1262905	14	6
chrIV	1262905	1263572	14	6
chrIV	1263572	1264227	14	6
chrIV	1264227	1266355	14	6
chrIV	1266355	1266824	14	6
chrIV	1266824	1273685	14	6
chrIV	1274576	1284545	14	6
chrIV	1284545	1292731	14	6
chrIV	1292780	1294830	14	6
chrIV	1294830	1298312	14	6
chrIV	1298312	1300738	14	6
chrIV	1300738	1302391	14	6
chrIV	1302391	1309514	14	6
chrIV	1309514	1312106	14	6
chrIV	1312106	1312405	14	6
chrIV	1312405	1312990	14	6
chrIV	1312990	1318584	14	6
chrIV	1318584	1324553	14	6
chrIV	1324553	1326012	14	6
chrIV	1326012	1329539	14	6
chrIV	1329539	1332482	14	6
chrIV	1332482	1336772	14	6
chrIV	1336772	1339526	14	6
chrIV	1339526	1341529	14	6
chrIV	1341529	1342078	14	6
chrIV	1342078	1343742	14	6
chrIV	1343865	1349601	14	6
chrIV	1349601	1352026	14	6
chrIV	1352026	1353480	14	6
chrIV	1353480	1359081	14	6
chrIV	1359081	1360814	14	6
chrIV	1360814	1363696	14	6
chrIV	1363696	1365205	14	6
chrIV	1365205	1366945	14	6
chrIV	1366945	1370606	14	6
chrIV	1370606	1373189	14	6
chrIV	1373189	1374366	14	6
chrIV	1374366	1374772	14	6
chrIV	1375039	1376253	14	6
chrIV	1376253	1380917	14	6
chrIV	1380917	1381797	14	6
chrIV	1381797	1387611	14	6
chrIV	1387611	1389796	14	6
chrIV	1390120	1392618	14	6
chrIV	1392618	1400186	14	6
chrIV	1400186	1402421	14	6
chrIV	1403424	1407156	14	6
chrIV	1407156	1410161	14	6
chrIV	1410161	1417016	14	6
chrIV	1417016	1419319	14	6
chrIV	1419319	1420405	14	6
chrIV	1420405	1421520	14	6
chrIV	1421520	1424324	14	6
chrIV	1425007	1427447	14	6
chrIV	1427447	1433672	14	6
chrIV	1433701	1436805	14	6
chrIV	1437035	1439399	14	6
chrIV	1439635	1440306	4	13
chrIV	1440827	1441368	14	6
chrIV	1441368	1443795	14	6
chrIV	1443795	1446388	14	6
chrIV	1446658	1448516	14	6
chrIV	1448516	1451424	14	6
chrIV	1451424	1454993	14	6
chrIV	1454993	1467843	14	6
chrIV	1467843	1475922	14	6
chrIV	1475922	1478412	14	6
chrIV	1478412	1482512	14	6
chrIV	1482512	1484356	14	6
chrIV	1484356	1493047	14	6
chrIV	1493047	1496629	14	6
chrIV	1496629	1497859	14	6
chrIV	1497859	1502388	14	6
chrIV	1502388	1503206	14	6
chrIV	1503206	1503564	17	8
chrIV	1506938	1507795	14	6
chrIV	1507795	1509908	14	6
chrIV	1509908	1515083	14	6
chrIV	1515083	1515986	14	6
chrIV	1515986	1520714	14	6
chrIV	1520714	1522198	14	6
chrIV	1522198	1522725	14	6
chrIV	1522725	1527305	14	6
chrIX	21338	29211	25	12
chrIX	29211	29557	25	12
chrIX	29557	32498	25	12
chrIX	32498	32858	25	12
chrIX	33163	36280	25	12
chrIX	36280	37357	25	12
chrIX	37394	39478	25	12
chrIX	39478	40798	25	12
chrIX	40798	42423	25	12
chrIX	42423	46405	26	13
chrIX	46405	51874	25	12
chrIX	51874	52223	25	12
chrIX	52223	55113	25	12
chrIX	55113	57367	25	12
chrIX	57367	58308	25	12
chrIX	58316	62249	25	12
chrIX	62249	63038	25	12
chrIX	63589	67623	25	12
chrIX	67623	69388	25	12
chrIX	69757	71046	25	12
chrIX	71046	72711	25	12
chrIX	72711	74063	25	12
chrIX	75186	75956	25	12
chrIX	75956	78936	25	12
chrIX	79440	84388	25	12
chrIX	84388	86610	25	12
chrIX	86610	90035	25	12
chrIX	90035	92193	25	12
chrIX	92193	96419	25	12
chrIX	96419	105733	25	12
chrIX	111268	111398	11	2
chrIX	111398	114087	25	12
chrIX	114087	119161	25	12
chrIX	119161	120854	25	12
chrIX	120854	121828	25	12
chrIX	121828	122860	25	12
chrIX	122860	126840	25	12
chrIX	126840	133132	25	12
chrIX	133132	133380	25	12
chrIX	133878	138784	25	12
chrIX	138784	140352	25	12
chrIX	140352	142155	25	12
chrIX	142309	143531	25	12
chrIX	143531	145423	25	12
chrIX	145423	153209	25	12
chrIX	153209	155471	25	12
chrIX	155471	157056	25	12
chrIX	157056	168512	25	12
chrIX	168512	169441	3	12
chrIX	169696	174744	25	12
chrIX	174744	185574	25	12
chrIX	185574	187462	25	12
chrIX	187462	188842	25	12
chrIX	188842	190564	25	12
chrIX	191116	193492	25	12
chrIX	193940	199976	25	12
chrIX	199976	201255	25	12
chrIX	201255	203310	25	12
chrIX	204155	211320	25	12
chrIX	211320	213336	25	12
chrIX	213336	216819	25	12
chrIX	216819	220258	25	12
chrIX	220258	224590	25	12
chrIX	224590	224963	25	12
chrIX	224963	225522	11	2
chrIX	225578	226034	25	12
chrIX	226034	228229	25	12
chrIX	228229	230390	25	12
chrIX	230390	238118	25	12
chrIX	238118	247659	25	12
chrIX	247659	251699	25	12
chrIX	251699	252771	25	12
chrIX	252771	261288	25	12
chrIX	261288	264152	25	12
chrIX	264152	267736	25	12
chrIX	267736	269945	25	12
chrIX	269945	270844	25	12
chrIX	270844	274902	25	12
chrIX	274902	275936	25	12
chrIX	275936	277224	15	5
chrIX	277224	280892	25	12
chrIX	280892	282205	25	12
chrIX	282205	283820	25	12
chrIX	283878	297041	15	5
chrIX	297692	303411	15	5
chrIX	303748	304083	15	5
chrIX	304776	307993	15	5
chrIX	307993	309466	25	12
chrIX	309466	309995	15	5
chrIX	309995	312024	15	5
chrIX	312690	313925	15	5
chrIX	313925	314229	15	5
chrIX	315141	316227	15	5
chrIX	316227	316905	25	12
chrIX	316905	318109	15	5
chrIX	318109	320644	15	5
chrIX	321158	328600	15	5
chrIX	328600	329673	15	5
chrIX	329673	330635	15	5
chrIX	330635	331505	15	5
chrIX	331505	332687	15	5
chrIX	332687	338902	15	5
chrIX	339052	341432	15	5
chrIX	341432	347155	15	5
chrIX	347155	355859	15	5
chrIX	355859	358058	15	5
chrIX	358094	360812	15	5
chrIX	360812	363377	15	5
chrIX	363377	365677	15	5
chrIX	365677	371587	15	5
chrIX	371694	373996	15	5
chrIX	373996	378624	15	5
chrIX	378624	386037	15	5
chrIX	386037	391000	15	5
chrIX	391000	412194	15	5
chrIX	412194	414662	15	5
chrIX	414662	419748	15	5
chrIX	419748	423647	15	5
chrIX	423647	425564	15	5
chrIX	425564	425942	21	9
chrIX	425942	428015	15	5
chrIX	428015	431708	21	9
chrIX	431708	432270	21	9
chrIX	433892	435096	21	9
chrIX	435282	437501	21	9
chrV	10079	10671	6	7
chrV	11392	14274	21	9
chrV	14951	19246	21	9
chrV	22324	27270	21	9
chrV	27270	29061	21	9
chrV	29061	32034	21	9
chrV	32034	33378	21	9
chrV	33378	43238	21	9
chrV	43410	44804	21	9
chrV	44804	45786	21	9
chrV	45786	46859	8	1
chrV	46859	48602	21	9
chrV	48602	50503	21	9
chrV	50503	52692	21	9
chrV	52692	55740	21	9
chrV	55740	63695	21	9
chrV	63695	64757	21	9
chrV	64757	68281	21	9
chrV	68281	69170	6	7
chrV	69170	69600	21	9
chrV	69600	72410	21	9
chrV	72410	73638	21	9
chrV	73638	81320	21	9
chrV	81777	82510	21	9
chrV	82699	87395	21	9
chrV	87518	89199	15	5
chrV	89199	90187	21	9
chrV	90197	92934	21	9
chrV	92934	100267	15	5
chrV	100267	101012	12	9
chrV	101012	101392	15	5
chrV	101392	106937	15	5
chrV	106937	113282	15	5
chrV	113282	115294	15	5
chrV	115294	115943	15	5
chrV	117105	126761	15	5
chrV	126761	132894	15	5
chrV	132894	134578	15	5
chrV	134578	140890	15	5
chrV	140890	142507	15	5
chrV	142507	153869	15	5
chrV	153869	155056	15	5
chrV	155056	156201	15	5
chrV	156201	163209	15	5
chrV	163209	164617	15	5
chrV	164617	165200	15	5
chrV	165200	168720	15	5
chrV	168720	186766	15	5
chrV	186766	187007	15	5
chrV	187007	193444	15	5
chrV	193444	201319	15	5
chrV	201319	205004	15	5
chrV	205004	210909	15	5
chrV	210909	211709	15	5
chrV	211709	215045	21	9
chrV	215045	215992	21	9
chrV	215992	216827	12	9
chrV	216827	221629	21	9
chrV	221629	224415	12	9
chrV	224415	225968	24	11
chrV	225968	239375	12	9
chrV	239375	240348	12	9
chrV	240348	240904	3	12
chrV	241034	244094	12	9
chrV	244094	256108	12	9
chrV	256108	257117	15	5
chrV	257117	257978	21	9
chrV	257978	260458	12	9
chrV	260458	262937	12	9
chrV	262937	264092	12	9
chrV	264092	265636	12	9
chrV	265636	265974	6	7
chrV	266951	268039	12	9
chrV	269057	270446	12	9
chrV	270446	273133	25	12
chrV	274183	277718	12	9
chrV	277718	279357	12	9
chrV	279357	285425	12	9
chrV	285425	289042	12	9
chrV	289604	300582	12	9
chrV	300582	301377	12	9
chrV	301590	304079	12	9
chrV	304351	310954	12	9
chrV	310954	314761	12	9
chrV	314761	316260	21	9
chrV	316260	324992	12	9
chrV	324992	325626	12	9
chrV	325626	328800	12	9
chrV	328800	340252	12	9
chrV	340252	344602	12	9
chrV	344602	346520	12	9
chrV	346520	348166	12	9
chrV	348166	355352	12	9
chrV	355352	356323	12	9
chrV	356393	357964	12	9
chrV	357964	360525	12	9
chrV	360525	370142	12	9
chrV	370142	370428	12	9
chrV	370428	374653	12	9
chrV	374653	375498	12	9
chrV	375498	377072	12	9
chrV	377072	379546	12	9
chrV	379705	382980	12	9
chrV	382997	386153	12	9
chrV	386153	387893	12	9
chrV	387893	391505	12	9
chrV	391505	399624	12	9
chrV	399624	400690	12	9
chrV	400690	406801	12	9
chrV	407098	409175	12	9
chrV	409175	422469	12	9
chrV	422469	424114	12	9
chrV	424300	427859	12	9
chrV	427859	429104	12	9
chrV	429132	430063	12	9
chrV	430063	431977	12	9
chrV	431977	438950	12	9
chrV	439377	450849	12	9
chrV	452948	457262	12	9
chrV	457262	465975	12	9
chrV	465975	469732	12	9
chrV	469732	471708	12	9
chrV	471708	476152	12	9
chrV	476152	478143	12	9
chrV	478143	479369	12	9
chrV	479369	487290	12	9
chrV	487290	488840	12	9
chrV	488840	499399	12	9
chrV	499399	504042	12	9
chrV	504427	505123	12	9
chrV	505123	511201	12	9
chrV	511297	511891	12	9
chrV	512098	518339	12	9
chrV	518339	521286	12	9
chrV	521649	522447	12	9
chrV	522447	526301	12	9
chrV	526301	527322	12	9
chrV	527322	533103	12	9
chrV	533103	536567	12	9
chrV	538854	541300	12	9
chrV	541300	542650	12	9
chrV	542650	546205	12	9
chrV	546205	547882	12	9
chrV	547882	550652	12	9
chrV	551528	554189	12	9
chrV	554189	556548	3	12
chrV	556548	558704	12	9
chrV	558704	562490	12	9
chrV	562490	565222	12	9
chrV	565222	566654	12	9
chrV	566654	572122	12	9
chrVI	1916	6166	15	5
chrVI	8834	15181	15	5
chrVI	15181	19641	21	9
chrVI	19641	21878	21	9
chrVI	21878	22136	15	5
chrVI	22136	27135	21	9
chrVI	27135	30458	21	9
chrVI	30458	31168	21	9
chrVI	31168	33830	15	5
chrVI	33830	41065	21	9
chrVI	41065	43890	15	5
chrVI	43890	45318	15	5
chrVI	45318	46542	21	9
chrVI	46542	50284	15	5
chrVI	50704	53606	15	5
chrVI	53606	57509	15	5
chrVI	57509	59771	21	9
chrVI	59771	61918	21	9
chrVI	61918	63046	21	9
chrVI	63046	66559	21	9
chrVI	66559	69360	15	5
chrVI	69360	70625	15	5
chrVI	70625	75995	15	5
chrVI	75995	82041	15	5
chrVI	82041	82402	15	5
chrVI	82402	84070	15	5
chrVI	84070	86394	15	5
chrVI	86394	87122	15	5
chrVI	87122	98935	15	5
chrVI	98935	99102	21	9
chrVI	99102	99639	15	5
chrVI	99639	107289	15	5
chrVI	107298	111579	15	5
chrVI	111579	114402	15	5
chrVI	114402	118377	15	5
chrVI	118377	120512	15	5
chrVI	120512	121476	15	5
chrVI	121476	125711	15	5
chrVI	125711	127292	15	5
chrVI	127691	127750	15	5
chrVI	128231	130894	15	5
chrVI	130894	132420	15	5
chrVI	132420	142003	15	5
chrVI	142003	147889	15	5
chrVI	147889	149484	15	5
chrVI	149484	150248	15	5
chrVI	150248	150555	15	5
chrVI	150555	151179	15	5
chrVI	151179	151547	15	5
chrVI	151547	156868	15	5
chrVI	156868	160728	15	5
chrVI	160728	166411	15	5
chrVI	166411	172694	15	5
chrVI	172694	176900	15	5
chrVI	177033	180415	15	5
chrVI	180415	180938	15	5
chrVI	180938	183029	15	5
chrVI	183029	186527	15	5
chrVI	186527	199062	15	5
chrVI	199062	200983	15	5
chrVI	200983	205102	15	5
chrVI	205102	206746	15	5
chrVI	206746	212865	15	5
chrVI	212865	215865	15	5
chrVI	215865	216303	15	5
chrVI	216303	216510	8	1
chrVI	216510	216887	15	5
chrVI	216887	226335	15	5
chrVI	226335	228116	15	5
chrVI	228116	232523	15	5
chrVI	232523	233452	15	5
chrVI	233452	235299	15	5
chrVI	235443	238481	15	5
chrVI	238510	241074	15	5
chrVI	241074	245365	15	5
chrVI	245365	254148	21	9
chrVI	254148	257010	15	5
chrVI	257010	260645	15	5
chrVI	260857	265228	15	5
chrVI	265228	269132	21	9
chrVII	0	3333	26	13
chrVII	3333	4106	26	13
chrVII	4106	5922	26	13
chrVII	5922	6682	26	13
chrVII	10579	15762	26	13
chrVII	15835	20246	26	13
chrVII	20246	22597	10	4
chrVII	22597	22852	26	13
chrVII	22852	24340	26	13
chrVII	24340	31563	26	13
chrVII	31563	34201	26	13
chrVII	34201	35849	26	13
chrVII	35849	39710	26	13
chrVII	39896	40268	26	13
chrVII	40268	45586	26	13
chrVII	45586	48116	14	6
chrVII	48116	49061	26	13
chrVII	49061	55704	26	13
chrVII	55704	56800	26	13
chrVII	56917	58878	26	13
chrVII	58878	70055	26	13
chrVII	71671	76406	26	13
chrVII	76406	79525	26	13
chrVII	80222	85850	26	13
chrVII	85850	92772	26	13
chrVII	92772	97785	26	13
chrVII	97785	101255	26	13
chrVII	101255	103048	26	13
chrVII	103048	103805	26	13
chrVII	103805	104242	26	13
chrVII	105478	108506	26	13
chrVII	108506	109894	26	13
chrVII	109894	111576	26	13
chrVII	111576	114731	26	13
chrVII	115279	118425	26	13
chrVII	118425	119981	26	13
chrVII	119981	120632	26	13
chrVII	120632	121041	26	13
chrVII	121041	124739	26	13
chrVII	124739	129750	26	13
chrVII	129750	131294	26	13
chrVII	131294	132649	26	13
chrVII	132649	134065	26	13
chrVII	134841	138130	26	13
chrVII	138584	140077	26	13
chrVII	140077	148419	26	13
chrVII	148419	152420	26	13
chrVII	152420	153907	26	13
chrVII	153907	155301	26	13
chrVII	155301	155817	26	13
chrVII	155817	160636	26	13
chrVII	161332	163411	7	10
chrVII	163411	165099	26	13
chrVII	165099	167403	26	13
chrVII	169768	172872	26	13
chrVII	172872	174281	26	13
chrVII	175416	185101	26	13
chrVII	185101	186845	26	13
chrVII	186845	188587	26	13
chrVII	188587	190494	26	13
chrVII	190494	192418	26	13
chrVII	192418	194116	26	13
chrVII	194116	196804	26	13
chrVII	196804	197955	26	13
chrVII	197955	199501	26	13
chrVII	199501	202537	26	13
chrVII	202537	203465	26	13
chrVII	203796	204729	26	13
chrVII	204729	209913	26	13
chrVII	209913	211717	26	13
chrVII	211717	214346	26	13
chrVII	214346	216970	26	13
chrVII	216970	218081	26	13
chrVII	218081	218387	26	13
chrVII	218387	218827	26	13
chrVII	218827	220656	26	13
chrVII	220656	227749	26	13
chrVII	228363	229673	26	13
chrVII	229673	232268	26	13
chrVII	232268	237100	26	13
chrVII	237100	240087	26	13
chrVII	241479	244471	26	13
chrVII	244471	252172	26	13
chrVII	252172	253192	26	13
chrVII	253192	253688	26	13
chrVII	253688	256312	26	13
chrVII	256312	260251	26	13
chrVII	260251	262160	26	13
chrVII	262223	268451	26	13
chrVII	268481	273023	26	13
chrVII	273023	275274	26	13
chrVII	275274	278352	26	13
chrVII	278379	278873	10	4
chrVII	278873	280227	26	13
chrVII	280227	281487	26	13
chrVII	281487	282154	26	13
chrVII	282154	284309	26	13
chrVII	284309	285911	26	13
chrVII	285911	288949	26	13
chrVII	288949	289681	26	13
chrVII	289681	291730	26	13
chrVII	291730	296312	26	13
chrVII	296312	297454	26	13
chrVII	297454	300107	26	13
chrVII	300107	301964	26	13
chrVII	301964	304986	26	13
chrVII	305275	306171	26	13
chrVII	306171	314466	26	13
chrVII	314705	316914	26	13
chrVII	317238	324655	26	13
chrVII	324655	329407	26	13
chrVII	329407	334983	26	13
chrVII	334983	338213	26	13
chrVII	338213	339425	26	13
chrVII	339425	339964	26	13
chrVII	339964	341344	26	13
chrVII	341344	341583	26	13
chrVII	341583	343912	26	13
chrVII	343912	345781	26	13
chrVII	345781	349909	26	13
chrVII	350262	353557	26	13
chrVII	353557	354737	26	13
chrVII	354737	363523	26	13
chrVII	363523	367650	26	13
chrVII	367650	368119	26	13
chrVII	368119	368826	12	9
chrVII	368826	371097	26	13
chrVII	371097	373728	26	13
chrVII	373728	376679	26	13
chrVII	376679	377106	26	13
chrVII	377106	384319	26	13
chrVII	384319	388272	26	13
chrVII	388272	392662	26	13
chrVII	393076	393542	26	13
chrVII	393542	397691	26	13
chrVII	397691	403900	26	13
chrVII	403900	404714	26	13
chrVII	405553	407642	26	13
chrVII	407642	409090	26	13
chrVII	409090	419433	26	13
chrVII	419433	420725	26	13
chrVII	420725	423761	26	13
chrVII	423761	425011	26	13
chrVII	425011	430536	26	13
chrVII	430536	437043	26	13
chrVII	437043	442889	26	13
chrVII	442889	447214	26	13
chrVII	447214	452185	15	5
chrVII	452185	455152	15	5
chrVII	455233	455829	15	5
chrVII	455829	456908	15	5
chrVII	456908	458778	15	5
chrVII	458778	459468	15	5
chrVII	459468	463556	15	5
chrVII	464296	469881	15	5
chrVII	469881	470548	15	5
chrVII	470707	476428	15	5
chrVII	476428	478510	15	5
chrVII	478510	483596	15	5
chrVII	483596	484131	21	9
chrVII	484131	485341	15	5
chrVII	485341	490217	15	5
chrVII	490217	490885	15	5
chrVII	490885	491505	15	5
chrVII	491505	492025	15	5
chrVII	492025	493251	15	5
chrVII	493251	497798	15	5
chrVII	497855	505121	15	5
chrVII	505121	505378	15	5
chrVII	505378	506454	15	5
chrVII	506454	515016	15	5
chrVII	515016	517090	15	5
chrVII	517090	519490	15	5
chrVII	519490	519982	15	5
chrVII	519982	521881	15	5
chrVII	521896	522295	21	9
chrVII	522295	527926	15	5
chrVII	527926	531395	15	5
chrVII	531395	532305	15	5
chrVII	532305	540389	15	5
chrVII	543683	543837	8	1
chrVII	543837	547897	15	5
chrVII	547897	556073	15	5
chrVII	556073	556594	15	5
chrVII	556594	557683	26	13
chrVII	557683	570602	26	13
chrVII	570602	575577	26	13
chrVII	575577	576313	26	13
chrVII	576313	577357	15	5
chrVII	577357	581766	26	13
chrVII	581766	586891	26	13
chrVII	586933	589054	26	13
chrVII	589054	592809	10	4
chrVII	592809	601515	26	13
chrVII	601515	602602	26	13
chrVII	602602	603125	26	13
chrVII	609139	617174	26	13
chrVII	617174	620612	8	1
chrVII	620612	628728	26	13
chrVII	628728	632321	26	13
chrVII	634561	637201	26	13
chrVII	637201	644701	26	13
chrVII	644701	657634	26	13
chrVII	657634	659448	26	13
chrVII	659448	661305	26	13
chrVII	661461	665375	26	13
chrVII	665375	668443	26	13
chrVII	668443	672621	11	2
chrVII	672621	672951	12	9
chrVII	672951	673050	18	6
chrVII	673092	674967	26	13
chrVII	674967	678524	26	13
chrVII	678524	684386	26	13
chrVII	684623	687680	26	13
chrVII	687947	688942	26	13
chrVII	688942	700601	26	13
chrVII	702689	703616	26	13
chrVII	703616	706589	26	13
chrVII	706589	713902	26	13
chrVII	713902	714557	26	13
chrVII	714757	715915	26	13
chrVII	715915	716525	26	13
chrVII	716823	719547	26	13
chrVII	719547	721068	26	13
chrVII	721068	730897	26	13
chrVII	730897	734543	26	13
chrVII	734543	735455	26	13
chrVII	735455	737956	26	13
chrVII	737956	739688	26	13
chrVII	739688	741507	26	13
chrVII	741507	748699	26	13
chrVII	749260	750977	26	13
chrVII	751045	751937	12	9
chrVII	751937	754661	26	13
chrVII	754661	755716	26	13
chrVII	755818	762602	26	13
chrVII	762602	767893	26	13
chrVII	767893	770087	26	13
chrVII	770792	772677	26	13
chrVII	772677	777821	26	13
chrVII	778293	779389	4	13
chrVII	779389	785929	2	0
chrVII	785929	786242	26	13
chrVII	786242	788638	26	13
chrVII	788937	792154	8	1
chrVII	792154	798188	4	13
chrVII	798188	798735	26	13
chrVII	798735	802418	4	13
chrVII	802418	805821	26	13
chrVII	805821	806122	26	13
chrVII	806122	809590	4	13
chrVII	809590	815537	4	13
chrVII	823984	833100	4	13
chrVII	833100	836547	4	13
chrVII	836833	846601	4	13
chrVII	846601	852590	4	13
chrVII	852590	859341	26	13
chrVII	859341	861942	4	13
chrVII	861942	862485	4	13
chrVII	863599	865206	4	13
chrVII	865206	867331	4	13
chrVII	867331	869102	4	13
chrVII	869656	872195	4	13
chrVII	873282	874683	4	13
chrVII	874683	880135	4	13
chrVII	880135	882698	4	13
chrVII	882698	884864	4	13
chrVII	884864	887274	4	13
chrVII	887274	895482	4	13
chrVII	896271	900608	4	13
chrVII	900608	903095	4	13
chrVII	903095	904703	4	13
chrVII	904703	906929	4	13
chrVII	906929	908379	4	13
chrVII	908379	911090	4	13
chrVII	911090	921432	4	13
chrVII	921432	924831	11	2
chrVII	924831	926942	4	13
chrVII	926942	929650	4	13
chrVII	930075	931552	4	13
chrVII	931552	933072	4	13
chrVII	933072	934841	4	13
chrVII	934841	935403	4	13
chrVII	935403	937200	4	13
chrVII	937200	939316	4	13
chrVII	939316	940944	4	13
chrVII	940944	955062	4	13
chrVII	955156	955340	4	13
chrVII	955340	959215	4	13
chrVII	959215	960330	4	13
chrVII	960659	965417	4	13
chrVII	965443	966425	4	13
chrVII	966904	967571	4	13
chrVII	967643	968887	4	13
chrVII	968887	971051	4	13
chrVII	971246	973670	4	13
chrVII	973769	978031	4	13
chrVII	978883	981610	4	13
chrVII	981610	982834	4	13
chrVII	982834	983942	4	13
chrVII	983942	984190	26	13
chrVII	984190	987656	4	13
chrVII	987656	989069	4	13
chrVII	989208	990001	4	13
chrVII	990001	992357	4	13
chrVII	992357	992773	4	13
chrVII	992773	995032	4	13
chrVII	995032	995830	4	13
chrVII	995830	998198	4	13
chrVII	998198	999361	4	13
chrVII	999361	1001059	4	13
chrVII	1006094	1015271	4	13
chrVII	1015271	1021090	4	13
chrVII	1021090	1022169	4	13
chrVII	1022169	1023280	4	13
chrVII	1023280	1025137	4	13
chrVII	1025137	1029288	4	13
chrVII	1029288	1038317	4	13
chrVII	1038317	1039625	4	13
chrVII	1039625	1040493	4	13
chrVII	1040493	1048059	4	13
chrVII	1048059	1049609	4	13
chrVII	1049609	1054328	4	13
chrVII	1054328	1058174	4	13
chrVII	1058174	1058567	4	13
chrVII	1058567	1062591	4	13
chrVII	1062591	1065042	4	13
chrVII	1065042	1068691	4	13
chrVII	1069013	1080269	4	13
chrVII	1081179	1082051	4	13
chrVIII	2612	7058	21	9
chrVIII	7072	8556	21	9
chrVIII	8556	11861	21	9
chrVIII	11861	12324	21	9
chrVIII	13184	15237	21	9
chrVIII	15237	16334	21	9
chrVIII	16334	20490	21	9
chrVIII	21972	22239	21	9
chrVIII	22239	24332	21	9
chrVIII	24332	29815	21	9
chrVIII	29815	35134	15	5
chrVIII	39249	39847	21	9
chrVIII	39847	40518	21	9
chrVIII	40518	42031	21	9
chrVIII	42031	44680	21	9
chrVIII	44680	45593	21	9
chrVIII	45593	46695	21	9
chrVIII	46695	56941	15	5
chrVIII	56941	58767	15	5
chrVIII	58767	61741	15	5
chrVIII	61741	62565	15	5
chrVIII	62565	65331	15	5
chrVIII	65331	79480	15	5
chrVIII	79480	82245	15	5
chrVIII	82245	88571	15	5
chrVIII	88571	94075	15	5
chrVIII	94075	95406	15	5
chrVIII	95406	96186	15	5
chrVIII	96186	97161	15	5
chrVIII	97161	112844	15	5
chrVIII	112844	114538	15	5
chrVIII	114538	119416	15	5
chrVIII	119416	127349	15	5
chrVIII	127349	127928	15	5
chrVIII	127928	128857	15	5
chrVIII	128857	130014	15	5
chrVIII	130014	130579	15	5
chrVIII	130579	131034	15	5
chrVIII	131034	131834	15	5
chrVIII	131834	134660	15	5
chrVIII	134660	135779	15	5
chrVIII	135779	136751	3	12
chrVIII	136751	138423	15	5
chrVIII	138423	139506	15	5
chrVIII	139506	142660	15	5
chrVIII	142660	143420	15	5
chrVIII	143420	143890	15	5
chrVIII	143890	149473	15	5
chrVIII	149473	152318	21	9
chrVIII	152318	159129	21	9
chrVIII	159129	160948	21	9
chrVIII	160948	161465	15	5
chrVIII	161465	164576	15	5
chrVIII	164576	167520	21	9
chrVIII	167520	168835	3	12
chrVIII	168835	170119	3	12
chrVIII	170119	175554	3	12
chrVIII	175554	176444	3	12
chrVIII	176444	179919	3	12
chrVIII	179919	181158	21	9
chrVIII	181158	184004	15	5
chrVIII	185470	185929	21	9
chrVIII	185929	186748	10	4
chrVIII	186748	196150	15	5
chrVIII	197123	201378	3	12
chrVIII	201774	202894	3	12
chrVIII	202894	203861	3	12
chrVIII	203861	207179	3	12
chrVIII	207179	207920	3	12
chrVIII	208245	209972	3	12
chrVIII	209972	216329	3	12
chrVIII	216329	217157	3	12
chrVIII	217157	225949	3	12
chrVIII	225949	226975	3	12
chrVIII	226975	228751	18	6
chrVIII	230427	234173	3	12
chrVIII	234173	243390	3	12
chrVIII	243390	250831	3	12
chrVIII	250831	255285	3	12
chrVIII	255285	257314	3	12
chrVIII	257314	257985	3	12
chrVIII	257985	264145	3	12
chrVIII	264145	265297	3	12
chrVIII	265297	268325	3	12
chrVIII	268325	270876	3	12
chrVIII	270876	277732	3	12
chrVIII	277732	280549	3	12
chrVIII	280549	286798	3	12
chrVIII	287382	289002	3	12
chrVIII	289002	289774	3	12
chrVIII	289774	293931	3	12
chrVIII	293931	297406	3	12
chrVIII	297406	300313	3	12
chrVIII	300313	307141	3	12
chrVIII	307272	310171	3	12
chrVIII	311404	312729	3	12
chrVIII	312729	315921	3	12
chrVIII	315921	321928	3	12
chrVIII	321928	322645	3	12
chrVIII	322645	323929	3	12
chrVIII	323929	326840	3	12
chrVIII	326840	333812	3	12
chrVIII	333812	337904	3	12
chrVIII	337904	343664	3	12
chrVIII	343744	351997	3	12
chrVIII	351997	352716	3	12
chrVIII	353816	354666	3	12
chrVIII	354666	355756	3	12
chrVIII	355756	357167	3	12
chrVIII	357167	357764	3	12
chrVIII	357764	361830	3	12
chrVIII	366521	368074	3	12
chrVIII	368074	368941	3	12
chrVIII	368941	369381	3	12
chrVIII	369381	370179	3	12
chrVIII	370179	373004	3	12
chrVIII	373004	375628	3	12
chrVIII	375803	377191	3	12
chrVIII	378519	382000	3	12
chrVIII	382000	388445	3	12
chrVIII	388445	395922	3	12
chrVIII	395922	396793	3	12
chrVIII	396793	402107	3	12
chrVIII	402107	403052	3	12
chrVIII	403052	403899	3	12
chrVIII	403899	405634	3	12
chrVIII	405634	406017	3	12
chrVIII	406973	407661	3	12
chrVIII	407661	412331	3	12
chrVIII	412331	417085	3	12
chrVIII	417085	424438	3	12
chrVIII	424438	426040	3	12
chrVIII	426212	427898	3	12
chrVIII	427898	433924	3	12
chrVIII	433924	437465	3	12
chrVIII	437576	445906	3	12
chrVIII	445906	448720	3	12
chrVIII	448720	451459	3	12
chrVIII	451459	451996	3	12
chrVIII	452239	455247	3	12
chrVIII	455247	459170	3	12
chrVIII	459170	462529	3	12
chrVIII	462529	464666	3	12
chrVIII	466311	471398	3	12
chrVIII	472421	474727	3	12
chrVIII	474727	480226	3	12
chrVIII	480226	481831	3	12
chrVIII	481831	493580	3	12
chrVIII	493580	495595	3	12
chrVIII	495595	500934	3	12
chrVIII	500934	501421	3	12
chrVIII	501421	502301	3	12
chrVIII	502396	503366	3	12
chrVIII	503366	508492	3	12
chrVIII	508492	508853	3	12
chrVIII	508853	515485	3	12
chrVIII	516020	517045	3	12
chrVIII	517399	519263	3	12
chrVIII	519263	521674	3	12
chrX	19471	21553	20	8
chrX	21553	23706	20	8
chrX	23706	25100	20	8
chrX	25100	26782	20	8
chrX	26782	27709	20	8
chrX	27732	30109	20	8
chrX	30109	31170	20	8
chrX	31170	33396	20	8
chrX	33396	35638	20	8
chrX	35638	38796	20	8
chrX	38796	45217	20	8
chrX	45217	47340	20	8
chrX	47340	48711	0	3
chrX	48711	50775	20	8
chrX	50775	53168	20	8
chrX	53168	55342	20	8
chrX	55342	57603	17	8
chrX	57603	59168	20	8
chrX	63228	72299	20	8
chrX	72299	78508	20	8
chrX	78508	80271	20	8
chrX	80271	85687	20	8
chrX	87287	88885	20	8
chrX	88885	89201	20	8
chrX	90102	93210	20	8
chrX	93210	96215	20	8
chrX	97245	98855	20	8
chrX	102691	105424	20	8
chrX	109013	109443	20	8
chrX	109701	114117	20	8
chrX	114117	115289	20	8
chrX	115289	125435	20	8
chrX	125435	126354	20	8
chrX	126354	129245	20	8
chrX	131801	138774	20	8
chrX	141871	145198	20	8
chrX	147569	151547	20	8
chrX	161687	170965	20	8
chrX	170965	176998	20	8
chrX	176998	179934	20	8
chrX	182021	188055	20	8
chrX	189213	192410	20	8
chrX	192410	200578	20	8
chrX	206428	210522	20	8
chrX	210522	211094	20	8
chrX	211094	212217	20	8
chrX	212563	213337	20	8
chrX	213337	213672	26	13
chrX	213672	214702	20	8
chrX	214702	221366	20	8
chrX	221366	226780	20	8
chrX	227604	231235	20	8
chrX	231235	232771	20	8
chrX	232771	236531	20	8
chrX	236531	237272	5	2
chrX	237272	241061	20	8
chrX	242786	244784	20	8
chrX	244784	249122	20	8
chrX	249171	261986	20	8
chrX	261986	265732	20	8
chrX	265732	266717	20	8
chrX	266735	267265	20	8
chrX	267265	270744	20	8
chrX	275814	280592	20	8
chrX	280592	281980	20	8
chrX	281980	297634	20	8
chrX	297634	298993	20	8
chrX	300071	301990	20	8
chrX	302305	305684	20	8
chrX	305684	319105	20	8
chrX	319105	324316	20	8
chrX	324316	329750	20	8
chrX	330299	330497	6	7
chrX	330497	336016	20	8
chrX	336772	345493	20	8
chrX	345493	355734	20	8
chrX	355734	359540	20	8
chrX	359540	361140	20	8
chrX	361140	364609	20	8
chrX	364998	370029	20	8
chrX	370029	370624	20	8
chrX	370624	378340	20	8
chrX	378340	382188	15	5
chrX	382188	383404	20	8
chrX	383404	387259	20	8
chrX	387259	391824	15	5
chrX	391824	392713	15	5
chrX	392713	393807	15	5
chrX	393807	397039	15	5
chrX	397039	400699	15	5
chrX	400699	405749	15	5
chrX	405749	408680	15	5
chrX	408680	410852	15	5
chrX	410852	413785	15	5
chrX	414462	415101	15	5
chrX	415445	417252	15	5
chrX	417252	423418	15	5
chrX	423418	425995	15	5
chrX	425995	427990	15	5
chrX	428021	432801	15	5
chrX	432801	439477	15	5
chrX	439477	441376	15	5
chrX	441376	442457	15	5
chrX	442457	448508	15	5
chrX	448679	451446	15	5
chrX	451446	458008	15	5
chrX	458008	460678	15	5
chrX	460678	463086	15	5
chrX	463086	470715	15	5
chrX	470715	482676	15	5
chrX	482676	485275	15	5
chrX	485275	485857	20	8
chrX	486358	490334	20	8
chrX	490334	492122	20	8
chrX	492122	493120	20	8
chrX	493120	494890	20	8
chrX	495250	499115	20	8
chrX	499115	499960	20	8
chrX	499960	502099	20	8
chrX	502099	503367	20	8
chrX	503367	506579	20	8
chrX	506579	511875	20	8
chrX	512487	514318	20	8
chrX	514318	514792	20	8
chrX	514792	515783	20	8
chrX	516482	517807	20	8
chrX	518163	521564	20	8
chrX	521564	526939	20	8
chrX	532910	533515	20	8
chrX	535149	542175	20	8
chrX	542175	548312	20	8
chrX	548782	552282	20	8
chrX	552282	554345	12	9
chrX	554345	561114	20	8
chrX	561317	565521	20	8
chrX	565521	566481	20	8
chrX	566481	573455	20	8
chrX	573455	580289	20	8
chrX	580289	581200	20	8
chrX	581200	584148	20	8
chrX	584148	587343	20	8
chrX	587343	587861	20	8
chrX	587861	594434	20	8
chrX	594434	595765	20	8
chrX	595765	598189	20	8
chrX	598189	598848	20	8
chrX	598848	599752	20	8
chrX	599752	600057	20	8
chrX	600057	601331	20	8
chrX	601331	603325	20	8
chrX	603325	605676	20	8
chrX	605676	607014	20	8
chrX	607014	608660	20	8
chrX	608660	608850	20	8
chrX	615058	619250	20	8
chrX	619250	622181	20	8
chrX	622181	622693	24	11
chrX	622693	623754	20	8
chrX	623754	625431	20	8
chrX	625431	627014	20	8
chrX	627842	628746	20	8
chrX	628746	629236	20	8
chrX	629242	630426	20	8
chrX	630426	632412	20	8
chrX	632412	633857	20	8
chrX	633857	634390	20	8
chrX	634390	641226	20	8
chrX	641226	649150	20	8
chrX	650706	655536	20	8
chrX	655536	656537	20	8
chrX	656537	658852	20	8
chrX	658852	659524	1	8
chrX	659524	660492	20	8
chrX	660492	661120	20	8
chrX	661120	661536	20	8
chrX	661536	663502	20	8
chrX	663502	665228	20	8
chrX	665228	666920	20	8
chrX	666920	672843	20	8
chrX	675269	681377	20	8
chrX	681377	684116	20	8
chrX	684116	686036	20	8
chrX	686036	692051	20	8
chrX	692051	695699	20	8
chrX	696741	701332	20	8
chrX	701332	702454	20	8
chrX	702454	705088	20	8
chrX	705613	707390	20	8
chrX	709298	710950	20	8
chrX	711860	717255	20	8
chrX	717255	717746	20	8
chrX	717746	718884	20	8
chrX	718884	725271	20	8
chrX	725271	727300	20	8
chrXI	7682	8644	10	4
chrXI	8644	9917	10	4
chrXI	9941	10623	10	4
chrXI	11245	14205	10	4
chrXI	14977	17306	10	4
chrXI	17306	18462	10	4
chrXI	18462	18864	26	13
chrXI	18968	19892	10	4
chrXI	19892	21892	10	4
chrXI	21892	24597	4	13
chrXI	25082	27676	10	4
chrXI	27676	27951	4	13
chrXI	27951	33442	10	4
chrXI	33442	34590	10	4
chrXI	34590	47870	10	4
chrXI	47870	50583	10	4
chrXI	50583	56275	10	4
chrXI	56275	58217	10	4
chrXI	58217	75563	10	4
chrXI	75563	78150	10	4
chrXI	78150	82009	10	4
chrXI	82009	85583	10	4
chrXI	85583	86270	10	4
chrXI	86270	92028	10	4
chrXI	92028	94092	10	4
chrXI	94503	94839	10	4
chrXI	94839	95582	10	4
chrXI	95582	96579	26	13
chrXI	96579	97514	10	4
chrXI	97514	101429	10	4
chrXI	101429	106275	10	4
chrXI	106275	106506	10	4
chrXI	106506	110898	10	4
chrXI	113328	115543	10	4
chrXI	115543	117737	10	4
chrXI	118360	125821	10	4
chrXI	125905	128410	10	4
chrXI	128410	129013	10	4
chrXI	129153	133716	10	4
chrXI	133716	136420	10	4
chrXI	136420	139596	10	4
chrXI	139596	141649	10	4
chrXI	141649	145783	10	4
chrXI	147166	150289	10	4
chrXI	150289	155285	10	4
chrXI	155285	158304	10	4
chrXI	159176	164763	10	4
chrXI	164763	168238	10	4
chrXI	168238	170531	10	4
chrXI	170877	171299	10	4
chrXI	171299	172608	10	4
chrXI	172608	177300	10	4
chrXI	177300	184341	10	4
chrXI	184341	186250	23	4
chrXI	187139	187466	7	10
chrXI	187466	192736	10	4
chrXI	192736	194373	10	4
chrXI	194373	195184	10	4
chrXI	195184	196140	10	4
chrXI	196140	196678	10	4
chrXI	196678	197890	10	4
chrXI	198127	204056	10	4
chrXI	204163	204786	10	4
chrXI	204786	220966	10	4
chrXI	220966	224477	10	4
chrXI	224477	226040	10	4
chrXI	226040	232584	10	4
chrXI	232584	239280	10	4
chrXI	239280	241567	10	4
chrXI	241567	243848	10	4
chrXI	243848	254288	10	4
chrXI	254288	256981	10	4
chrXI	256981	258323	10	4
chrXI	258323	264959	10	4
chrXI	264959	279233	10	4
chrXI	279233	282942	10	4
chrXI	283071	283982	10	4
chrXI	287151	287910	10	4
chrXI	287910	292509	10	4
chrXI	293073	295335	10	4
chrXI	295335	298928	10	4
chrXI	298928	301398	7	10
chrXI	301882	304361	10	4
chrXI	304361	309305	10	4
chrXI	309305	313936	10	4
chrXI	313936	315934	10	4
chrXI	316453	318580	10	4
chrXI	320311	322029	10	4
chrXI	322029	323657	11	2
chrXI	323657	327099	10	4
chrXI	327099	341931	10	4
chrXI	341931	344471	10	4
chrXI	344549	347333	10	4
chrXI	347333	347577	15	5
chrXI	347577	351254	10	4
chrXI	351254	358439	10	4
chrXI	358439	358789	18	6
chrXI	358789	361102	10	4
chrXI	362374	365045	13	4
chrXI	365045	368087	15	5
chrXI	368087	371543	10	4
chrXI	371543	373672	15	5
chrXI	373672	375141	10	4
chrXI	375141	375442	24	11
chrXI	375442	376032	10	4
chrXI	376032	387293	15	5
chrXI	387293	388817	15	5
chrXI	388879	395557	15	5
chrXI	396062	399121	15	5
chrXI	399121	404154	15	5
chrXI	404154	408436	15	5
chrXI	408436	408823	15	5
chrXI	408823	409693	15	5
chrXI	409693	413819	15	5
chrXI	413819	419397	15	5
chrXI	419397	420869	15	5
chrXI	421630	422601	15	5
chrXI	422601	425154	15	5
chrXI	425154	426520	15	5
chrXI	426520	426836	15	5
chrXI	426836	431318	15	5
chrXI	431598	434009	15	5
chrXI	434009	435555	15	5
chrXI	435555	437534	15	5
chrXI	437534	440574	15	5
chrXI	440574	441380	15	5
chrXI	441380	442686	15	5
chrXI	442686	445272	15	5
chrXI	445272	446849	15	5
chrXI	446849	450445	15	5
[truncated: 1,461 more rows]
